# Supplementary material for: Identification of a miRNAs signature as potential biomarker of mesenchymal phenotype in neuroblastoma patients
Source: Biomark Res. 2025 Nov 26;13:152. doi: 10.1186/s40364-025-00866-z (PMC12659618; doi:10.1186/s40364-025-00866-z)
Supplement: Supplementary file 6 — Supplementary Material 6 [file 40364_2025_866_MOESM6_ESM.xlsx]

## Sheet: Supplementary Table_1
Cells
ID	Relative quantity (FC ± St. Dev)
	MNA	not-MNA	ADRN-NB	ANOVA p-value
hsa-miR-376c-3p	-1.01 ± 1.54	-16.4 ± 1.15	-4.06 ± 5.12	0.011
hsa-miR-199a-3p	-6.36 ± 1.53	-18.38 ± 1.24	-10.81 ± 1.96	0.012
hsa-miR-154-5p	3.58 ± 1.17	-4.17 ± 1.96	-1.08 ± 5	0.016
hsa-miR-324-5p	3.9 ± 1.25	3.63 ± 1.35	3.76 ± 1.24	0.022
hsa-miR-15b-3p	-2.29 ± 1.32	1.84 ± 1.16	-1.12 ± 2.34	0.024
hsa-miR-361-5p	-1.75 ± 1.1	-1.22 ± 1.02	-1.46 ± 1.24	0.03
hsa-miR-652-3p	5.75 ± 1.21	1.51 ± 1.87	2.94 ± 2.36	0.038
hsa-miR-324-3p	5.64 ± 1.04	6.07 ± 1.7	5.85 ± 1.36	0.04
hsa-miR-331-3p	11.35 ± 1.26	4.22 ± 2.5	6.92 ± 2.2	0.049

## Sheet: Supplementary Table_2
	Gene_set	Term	Overlap	P-value	Adjusted P-value	Old P-value	Old Adjusted P-value	Odds Ratio	Combined Score	Genes																							,Gene_set,Term,Overlap,P-value,Adjusted P-value,Old P-value,Old Adjusted P-value,Odds Ratio,Combined Score,Genes
0	GO_Biological_Process_2023	Cell-Matrix Adhesion (GO:0007160)	7/109	1.2407e-06	0.00114145	0	0	14.6095	198.687	ITGA3	FN1	ITGA8	ITGB8	ITGA6	NID2	CD44																	0,GO_Biological_Process_2023,Cell-Matrix Adhesion (GO:0007160),7/109,1.240701197625386e-06,0.0011414451018153,0,0,14.609529833438751,198.68717845219868,ITGA3	FN1	ITGA8	ITGB8	ITGA6	NID2	CD44
1	GO_Biological_Process_2023	Substrate Adhesion-Dependent Cell Spreading (GO:0034446)	4/36	3.06474e-05	0.0124231	0	0	25.8698	268.864	PXN	FN1	ITGA8	VAMP3																				1,GO_Biological_Process_2023,Substrate Adhesion-Dependent Cell Spreading (GO:0034446),4/36,3.0647360561549374e-05,0.0124231291407126,0,0,25.869791666666668,268.86381386041506,PXN	FN1	ITGA8	VAMP3
2	GO_Biological_Process_2023	Positive Regulation Of Transcription By RNA Polymerase II (GO:0045944)	15/938	6.33575e-05	0.0124231	0	0	3.62826	35.0733	ZBTB18	YAP1	EGR1	MEF2C	PCGF5	EPAS1	CITED2	RORA	RORB	FOS	GREM1	NFIA	NRIP1	ITGA6	RREB1									2,GO_Biological_Process_2023,Positive Regulation Of Transcription By RNA Polymerase II (GO:0045944),15/938,6.335749195978122e-05,0.0124231291407126,0,0,3.6282582372060417,35.07334701591242,ZBTB18	YAP1	EGR1	MEF2C	PCGF5	EPAS1	CITED2	RORA	RORB	FOS	GREM1	NFIA	NRIP1	ITGA6	RREB1
3	GO_Biological_Process_2023	Regulation Of Osteoblast Differentiation (GO:0045667)	5/85	6.7517e-05	0.0124231	0	0	13.0395	125.22	GREM1	YAP1	MEF2C	CRIM1	RORB																			3,GO_Biological_Process_2023,Regulation Of Osteoblast Differentiation (GO:0045667),5/85,6.751700619952517e-05,0.0124231291407126,0,0,13.039473684210526,125.2197745880067,GREM1	YAP1	MEF2C	CRIM1	RORB
4	GO_Biological_Process_2023	Integrin-Mediated Signaling Pathway (GO:0007229)	5/85	6.7517e-05	0.0124231	0	0	13.0395	125.22	ITGA3	ITGA8	FN1	ITGB8	ITGA6																			4,GO_Biological_Process_2023,Integrin-Mediated Signaling Pathway (GO:0007229),5/85,6.751700619952517e-05,0.0124231291407126,0,0,13.039473684210526,125.2197745880067,ITGA3	ITGA8	FN1	ITGB8	ITGA6
5	GO_Biological_Process_2023	Regulation Of Transcription By RNA Polymerase II (GO:0006357)	23/2028	0.000134453	0.0177803	0	0	2.66596	23.7652	ZBTB18	YAP1	EGR1	ZHX2	MEF2C	KLF13	PCGF5	EPAS1	CITED2	EBF1	ZBTB20	RORA	RORB	FOS	CXXC5	GREM1	PURA	NFIA	NRIP1	ZNF217	ITGA6	RREB1	ZKSCAN1	5,GO_Biological_Process_2023,Regulation Of Transcription By RNA Polymerase II (GO:0006357),23/2028,0.00013445259584933926,0.0177803148100554,0,0,2.665964957735531,23.76520840557148,ZBTB18	YAP1	EGR1	ZHX2	MEF2C	KLF13	PCGF5	EPAS1	CITED2	EBF1	ZBTB20	RORA	RORB	FOS	CXXC5	GREM1	PURA
6	GO_Biological_Process_2023	Positive Regulation Of DNA-templated Transcription (GO:0045893)	17/1243	0.000135285	0.0177803	0	0	3.11974	27.791	ZBTB18	YAP1	EGR1	MEF2C	PCGF5	EPAS1	CITED2	RORA	RORB	FOS	GREM1	FGF7	NFIA	NRIP1	ITGA6	RREB1	MAP3K5							6,GO_Biological_Process_2023,Positive Regulation Of DNA-templated Transcription (GO:0045893),17/1243,0.0001352850039895526,0.0177803148100554,0,0,3.119735057685882,27.790995676522293,ZBTB18	YAP1	EGR1	MEF2C	PCGF5	EPAS1	CITED2	RORA	RORB	FOS	GREM1	FGF7	NFIA	NRIP1	ITGA6	RREB1	MAP3K5
7	GO_Biological_Process_2023	Cellular Response To Oxygen-Containing Compound (GO:1901701)	9/406	0.000199987	0.0229985	0	0	4.85861	41.382	EGR1	MEF2C	PXN	NRIP1	PDE4B	RORA	RORB	FOS	CPEB4															7,GO_Biological_Process_2023,Cellular Response To Oxygen-Containing Compound (GO:1901701),9/406,0.00019998687783648607,0.0229984909511959,0,0,4.858609903949954,41.38203798149618,EGR1	MEF2C	PXN	NRIP1	PDE4B	RORA	RORB	FOS	CPEB4
8	GO_Biological_Process_2023	Regulation Of Synapse Organization (GO:0050807)	3/25	0.000257515	0.0263237	0	0	27.9447	230.947	TANC1	MEF2C	RAP2A																					8,GO_Biological_Process_2023,Regulation Of Synapse Organization (GO:0050807),3/25,0.00025751452149389134,0.0263237066415977,0,0,27.944704779756325,230.94718074554484,TANC1	MEF2C	RAP2A
9	GO_Biological_Process_2023	Cellular Response To Xenobiotic Stimulus (GO:0071466)	3/26	0.000290049	0.0266845	0	0	26.7284	217.715	MEF2C	RAP2A	PDE4B																					9,GO_Biological_Process_2023,Cellular Response To Xenobiotic Stimulus (GO:0071466),3/26,0.0002900493873630044,0.0266845436373964,0,0,26.728372926938597,217.7148751207531,MEF2C	RAP2A	PDE4B
10	GO_Biological_Process_2023	Membrane Fusion (GO:0061025)	3/28	0.000362821	0.0303451	0	0	24.5876	194.773	CHP1	STX11	VAMP3																					10,GO_Biological_Process_2023,Membrane Fusion (GO:0061025),3/28,0.0003628213719805087,0.0303450602020061,0,0,24.587628865979383,194.773359177925,CHP1	STX11	VAMP3
11	GO_Biological_Process_2023	Positive Regulation Of Nucleic Acid-Templated Transcription (GO:1903508)	10/557	0.000474422	0.0342521	0	0	3.93114	30.0866	YAP1	EGR1	FGF7	MEF2C	CITED2	RORA	RORB	FOS	RREB1	MAP3K5														11,GO_Biological_Process_2023,Positive Regulation Of Nucleic Acid-Templated Transcription (GO:1903508),10/557,0.0004744219058762696,0.0342521304112527,0,0,3.931139549055454,30.086636634228505,YAP1	EGR1	FGF7	MEF2C	CITED2	RORA	RORB	FOS	RREB1	MAP3K5
12	GO_Biological_Process_2023	Positive Regulation Of Macromolecule Metabolic Process (GO:0010604)	8/364	0.000483997	0.0342521	0	0	4.77382	36.4406	YAP1	EGR1	FGF7	MEF2C	CITED2	FN1	ITGB8	VAMP3																12,GO_Biological_Process_2023,Positive Regulation Of Macromolecule Metabolic Process (GO:0010604),8/364,0.0004839974949416149,0.0342521304112527,0,0,4.773815339521251,36.44058917511416,YAP1	EGR1	FGF7	MEF2C	CITED2	FN1	ITGB8	VAMP3
13	GO_Biological_Process_2023	Negative Regulation Of Osteoblast Differentiation (GO:0045668)	3/32	0.000541421	0.0355791	0	0	21.192	159.391	GREM1	CRIM1	RORB																					13,GO_Biological_Process_2023,Negative Regulation Of Osteoblast Differentiation (GO:0045668),3/32,0.0005414210691078273,0.0355790988270857,0,0,21.191965872733736,159.39141404206077,GREM1	CRIM1	RORB
14	GO_Biological_Process_2023	Mesodermal Cell Differentiation (GO:0048333)	2/8	0.000679555	0.0406362	0	0	67.6667	493.566	ITGA3	ITGA8																						14,GO_Biological_Process_2023,Mesodermal Cell Differentiation (GO:0048333),2/8,0.0006795551666861537,0.0406361645077303,0,0,67.66666666666667,493.5655481733249,ITGA3	ITGA8
15	GO_Biological_Process_2023	Endoderm Formation (GO:0001706)	3/35	0.000706716	0.0406362	0	0	19.2023	139.311	DUSP5	COL12A1	FN1																					15,GO_Biological_Process_2023,Endoderm Formation (GO:0001706),3/35,0.0007067159044822667,0.0406361645077303,0,0,19.202319587628867,139.31055899468168,DUSP5	COL12A1	FN1
16	GO_Biological_Process_2023	Regulation Of Lamellipodium Morphogenesis (GO:2000392)	2/10	0.00108504	0.0555952	0	0	50.7449	346.392	RREB1	CD44																						16,GO_Biological_Process_2023,Regulation Of Lamellipodium Morphogenesis (GO:2000392),2/10,0.0010850384206118,0.0555951678087922,0,0,50.74489795918368,346.39177176286466,RREB1	CD44
17	GO_Biological_Process_2023	Regulation Of DNA-templated Transcription (GO:0006355)	20/1922	0.00119069	0.0555952	0	0	2.36567	15.9286	ZBTB18	YAP1	EGR1	ZHX2	MEF2C	KLF13	PCGF5	EPAS1	CITED2	EBF1	RORA	RORB	FOS	PURA	FGF7	NFIA	ZNF217	RREB1	ZKSCAN1	MAP3K5				17,GO_Biological_Process_2023,Regulation Of DNA-templated Transcription (GO:0006355),20/1922,0.0011906917042186,0.0555951678087922,0,0,2.3656677181913777,15.928563267409286,ZBTB18	YAP1	EGR1	ZHX2	MEF2C	KLF13	PCGF5	EPAS1	CITED2	EBF1	RORA	RORB	FOS	PURA	FGF7	NFIA	ZNF217
18	GO_Biological_Process_2023	Collagen Fibril Organization (GO:0030199)	3/42	0.00120859	0.0555952	0	0	15.7502	105.815	GREM1	LOX	COL12A1																					18,GO_Biological_Process_2023,Collagen Fibril Organization (GO:0030199),3/42,0.0012085906045389,0.0555951678087922,0,0,15.750198255352895,105.81456304852416,GREM1	LOX	COL12A1
19	GO_Biological_Process_2023	Skeletal Muscle Tissue Development (GO:0007519)	3/42	0.00120859	0.0555952	0	0	15.7502	105.815	ZBTB18	MEF2C	CAV2																					19,GO_Biological_Process_2023,Skeletal Muscle Tissue Development (GO:0007519),3/42,0.0012085906045389,0.0555951678087922,0,0,15.750198255352895,105.81456304852416,ZBTB18	MEF2C	CAV2
20	GO_Biological_Process_2023	Regulation Of Gene Expression (GO:0010468)	14/1127	0.00142116	0.0622605	0	0	2.74784	18.0156	YAP1	EGR1	MBNL1	MEF2C	CITED2	FN1	ZBTB20	RORA	RORB	FGF7	NFIA	ZNF217	ITGB8	RREB1										20,GO_Biological_Process_2023,Regulation Of Gene Expression (GO:0010468),14/1127,0.0014211641943442,0.0622605266093658,0,0,2.747842621032617,18.015622564082825,YAP1	EGR1	MBNL1	MEF2C	CITED2	FN1	ZBTB20	RORA	RORB	FGF7	NFIA	ZNF217	ITGB8	RREB1
21	GO_Biological_Process_2023	Negative Regulation Of Transcription By RNA Polymerase II (GO:0000122)	11/763	0.00149853	0.062666	0	0	3.14708	20.4663	ZBTB18	YAP1	PURA	ZHX2	MEF2C	CITED2	NRIP1	ZBTB20	ZNF217	CXXC5	RREB1													21,GO_Biological_Process_2023,Negative Regulation Of Transcription By RNA Polymerase II (GO:0000122),11/763,0.001498534445232,0.0626659858915206,0,0,3.147083432942864,20.46632599144756,ZBTB18	YAP1	PURA	ZHX2	MEF2C	CITED2	NRIP1	ZBTB20	ZNF217	CXXC5	RREB1
22	GO_Biological_Process_2023	Regulation Of Neuron Apoptotic Process (GO:0043523)	4/105	0.00191135	0.0764541	0	0	8.1679	51.1306	EGR1	MEF2C	PTPRZ1	CPEB4																				22,GO_Biological_Process_2023,Regulation Of Neuron Apoptotic Process (GO:0043523),4/105,0.001911353052285,0.0764541220914005,0,0,8.167904290429043,51.130622502952,EGR1	MEF2C	PTPRZ1	CPEB4
23	GO_Biological_Process_2023	Polarized Epithelial Cell Differentiation (GO:0030859)	2/14	0.00216577	0.0825837	0	0	33.8231	207.504	YAP1	RAP2A																						23,GO_Biological_Process_2023,Polarized Epithelial Cell Differentiation (GO:0030859),2/14,0.0021657651600423,0.082583692049478,0,0,33.82312925170068,207.5042741698455,YAP1	RAP2A
24	GO_Biological_Process_2023	Cartilage Development (GO:0051216)	3/52	0.00224412	0.0825837	0	0	12.5296	76.4233	MEF2C	ITGB8	CD44																					24,GO_Biological_Process_2023,Cartilage Development (GO:0051216),3/52,0.0022441220665619,0.082583692049478,0,0,12.529560277719336,76.42331236603597,MEF2C	ITGB8	CD44
25	GO_Biological_Process_2023	Neuron Migration (GO:0001764)	3/55	0.00263534	0.0897968	0	0	11.8049	70.1064	MEF2C	DDIT4	CEP85L																					25,GO_Biological_Process_2023,Neuron Migration (GO:0001764),3/55,0.0026353413771885,0.0897968172967934,0,0,11.804916732751783,70.10636130554923,MEF2C	DDIT4	CEP85L
26	GO_Biological_Process_2023	Cellular Response To Fibroblast Growth Factor Stimulus (GO:0044344)	3/55	0.00263534	0.0897968	0	0	11.8049	70.1064	FGF7	FLRT3	CD44																					26,GO_Biological_Process_2023,Cellular Response To Fibroblast Growth Factor Stimulus (GO:0044344),3/55,0.0026353413771885,0.0897968172967934,0,0,11.804916732751783,70.10636130554923,FGF7	FLRT3	CD44
27	GO_Biological_Process_2023	Regulation Of Transforming Growth Factor Beta Production (GO:0071634)	2/16	0.00283741	0.0909968	0	0	28.9883	170.013	FN1	ITGB8																						27,GO_Biological_Process_2023,Regulation Of Transforming Growth Factor Beta Production (GO:0071634),2/16,0.0028374149918175,0.0909968232866578,0,0,28.988338192419825,170.01259891772904,FN1	ITGB8
28	GO_Biological_Process_2023	Negative Regulation Of Apoptotic Process (GO:0043066)	8/482	0.0028845	0.0909968	0	0	3.56375	20.8423	YAP1	GREM1	MEF2C	PTPRZ1	CITED2	HIPK3	CD44	CPEB4																28,GO_Biological_Process_2023,Negative Regulation Of Apoptotic Process (GO:0043066),8/482,0.002884496536071,0.0909968232866578,0,0,3.5637497706842782,20.842251639578603,YAP1	GREM1	MEF2C	PTPRZ1	CITED2	HIPK3	CD44	CPEB4
29	GO_Biological_Process_2023	Transmembrane Receptor Protein Tyrosine Kinase Signaling Pathway (GO:0007169)	6/284	0.00304096	0.0909968	0	0	4.50528	26.1107	BCAR3	FGF7	FLRT3	CAV2	PXN	DDIT4																		29,GO_Biological_Process_2023,Transmembrane Receptor Protein Tyrosine Kinase Signaling Pathway (GO:0007169),6/284,0.0030409558504942,0.0909968232866578,0,0,4.505280881677637,26.110731038289064,BCAR3	FGF7	FLRT3	CAV2	PXN	DDIT4
30	GO_Biological_Process_2023	Regulation Of Neuron Death (GO:1901214)	3/58	0.0030662	0.0909968	0	0	11.1593	64.5826	EGR1	MEF2C	MAP3K5																					30,GO_Biological_Process_2023,Regulation Of Neuron Death (GO:1901214),3/58,0.0030661973063982,0.0909968232866578,0,0,11.159325210871602,64.58255414819172,EGR1	MEF2C	MAP3K5
31	GO_Biological_Process_2023	Base Conversion Or Substitution Editing (GO:0016553)	2/17	0.00320529	0.092152	0	0	27.0544	155.372	RBM47	ADARB1																						31,GO_Biological_Process_2023,Base Conversion Or Substitution Editing (GO:0016553),2/17,0.0032052883489498,0.092152040032309,0,0,27.05442176870748,155.3722787250682,RBM47	ADARB1
32	GO_Biological_Process_2023	Regulation Of MAPK Cascade (GO:0043408)	5/204	0.00361652	0.100824	0	0	5.21053	29.2948	BCAR3	GREM1	DUSP5	CAV2	FN1																			32,GO_Biological_Process_2023,Regulation Of MAPK Cascade (GO:0043408),5/204,0.0036165208180546,0.1008242167457666,0,0,5.2105263157894735,29.2948441427856,BCAR3	GREM1	DUSP5	CAV2	FN1
33	GO_Biological_Process_2023	Negative Regulation Of Cell Differentiation (GO:0045596)	5/207	0.00384788	0.104119	0	0	5.13236	28.5371	YAP1	GREM1	CRIM1	RORA	RORB																			33,GO_Biological_Process_2023,Negative Regulation Of Cell Differentiation (GO:0045596),5/207,0.0038478829267317,0.1041191850762705,0,0,5.132360604481501,28.53711654666025,YAP1	GREM1	CRIM1	RORA	RORB
34	GO_Biological_Process_2023	Circulatory System Development (GO:0072359)	4/132	0.00436114	0.107362	0	0	6.4362	34.9809	MEF2C	FLRT3	CITED2	FN1																				34,GO_Biological_Process_2023,Circulatory System Development (GO:0072359),4/132,0.0043611422661156,0.1073615752561359,0,0,6.436197916666667,34.98087256402495,MEF2C	FLRT3	CITED2	FN1
35	GO_Biological_Process_2023	Striated Muscle Cell Differentiation (GO:0051146)	2/20	0.0044345	0.107362	0	0	22.542	122.14	GREM1	MEF2C																						35,GO_Biological_Process_2023,Striated Muscle Cell Differentiation (GO:0051146),2/20,0.004434499847536,0.1073615752561359,0,0,22.54195011337869,122.13995997533476,GREM1	MEF2C
36	GO_Biological_Process_2023	Mesoderm Formation (GO:0001707)	2/20	0.0044345	0.107362	0	0	22.542	122.14	ITGA3	ITGA8																						36,GO_Biological_Process_2023,Mesoderm Formation (GO:0001707),2/20,0.004434499847536,0.1073615752561359,0,0,22.54195011337869,122.13995997533476,ITGA3	ITGA8
37	GO_Biological_Process_2023	Myoblast Differentiation (GO:0045445)	2/20	0.0044345	0.107362	0	0	22.542	122.14	MBNL1	EPAS1																						37,GO_Biological_Process_2023,Myoblast Differentiation (GO:0045445),2/20,0.004434499847536,0.1073615752561359,0,0,22.54195011337869,122.13995997533476,MBNL1	EPAS1
38	GO_Biological_Process_2023	Negative Regulation Of DNA-templated Transcription (GO:0045892)	12/1025	0.00507054	0.119385	0	0	2.54245	13.4351	ZBTB18	YAP1	PURA	ZHX2	MEF2C	CITED2	NRIP1	ZBTB20	ZNF217	RORB	CXXC5	RREB1												38,GO_Biological_Process_2023,Negative Regulation Of DNA-templated Transcription (GO:0045892),12/1025,0.0050705355819325,0.1193849708551504,0,0,2.5424481737413624,13.435081333038116,ZBTB18	YAP1	PURA	ZHX2	MEF2C	CITED2	NRIP1	ZBTB20	ZNF217	RORB	CXXC5	RREB1
39	GO_Biological_Process_2023	Positive Regulation Of Protein Autophosphorylation (GO:0031954)	2/22	0.0053565	0.119385	0	0	20.2857	106.083	GREM1	RAP2A																						39,GO_Biological_Process_2023,Positive Regulation Of Protein Autophosphorylation (GO:0031954),2/22,0.0053564969577325,0.1193849708551504,0,0,20.285714285714285,106.08302856731788,GREM1	RAP2A
40	GO_Biological_Process_2023	Cellular Response To Lipid (GO:0071396)	5/228	0.00577383	0.119385	0	0	4.64409	23.9376	MEF2C	NRIP1	PDE4B	RORA	RORB																			40,GO_Biological_Process_2023,Cellular Response To Lipid (GO:0071396),5/228,0.0057738266001874,0.1193849708551504,0,0,4.644087797970262,23.93758009266161,MEF2C	NRIP1	PDE4B	RORA	RORB
41	GO_Biological_Process_2023	Regulation Of Cell Junction Assembly (GO:1901888)	2/23	0.00584762	0.119385	0	0	19.3188	99.3316	MEF2C	RAP2A																						41,GO_Biological_Process_2023,Regulation Of Cell Junction Assembly (GO:1901888),2/23,0.0058476195920622,0.1193849708551504,0,0,19.318756073858115,99.33164622370634,MEF2C	RAP2A
42	GO_Biological_Process_2023	Cellular Response To Decreased Oxygen Levels (GO:0036294)	3/73	0.00585588	0.119385	0	0	8.76141	45.0364	EPAS1	RORA	CPEB4																					42,GO_Biological_Process_2023,Cellular Response To Decreased Oxygen Levels (GO:0036294),3/73,0.0058558838877264,0.1193849708551504,0,0,8.761413843888072,45.03636856812869,EPAS1	RORA	CPEB4
43	GO_Biological_Process_2023	Cellular Response To Reactive Oxygen Species (GO:0034614)	3/73	0.00585588	0.119385	0	0	8.76141	45.0364	PXN	FOS	MAP3K5																					43,GO_Biological_Process_2023,Cellular Response To Reactive Oxygen Species (GO:0034614),3/73,0.0058558838877264,0.1193849708551504,0,0,8.761413843888072,45.03636856812869,PXN	FOS	MAP3K5
44	GO_Biological_Process_2023	Nervous System Development (GO:0007399)	7/433	0.00605307	0.119385	0	0	3.44081	17.5729	MBNL1	MEF2C	PTPRZ1	FLRT3	CRIM1	FN1	MDGA2																	44,GO_Biological_Process_2023,Nervous System Development (GO:0007399),7/433,0.0060530712118203,0.1193849708551504,0,0,3.440809732949669,17.572867330764154,MBNL1	MEF2C	PTPRZ1	FLRT3	CRIM1	FN1	MDGA2
45	GO_Biological_Process_2023	Negative Regulation Of Neuron Apoptotic Process (GO:0043524)	3/74	0.00608144	0.119385	0	0	8.63758	44.0734	MEF2C	PTPRZ1	CPEB4																					45,GO_Biological_Process_2023,Negative Regulation Of Neuron Apoptotic Process (GO:0043524),3/74,0.006081441880416,0.1193849708551504,0,0,8.637578045593147,44.07335823715741,MEF2C	PTPRZ1	CPEB4
46	GO_Biological_Process_2023	Regulation Of Fat Cell Differentiation (GO:0045598)	3/75	0.00631214	0.119385	0	0	8.51718	43.1419	YAP1	RORA	MEDAG																					46,GO_Biological_Process_2023,Regulation Of Fat Cell Differentiation (GO:0045598),3/75,0.0063121368856795,0.1193849708551504,0,0,8.517182130584192,43.1419208970586,YAP1	RORA	MEDAG
47	GO_Biological_Process_2023	Regulation Of BMP Signaling Pathway (GO:0030510)	3/75	0.00631214	0.119385	0	0	8.51718	43.1419	GREM1	ITGA3	CRIM1																					47,GO_Biological_Process_2023,Regulation Of BMP Signaling Pathway (GO:0030510),3/75,0.0063121368856795,0.1193849708551504,0,0,8.517182130584192,43.1419208970586,GREM1	ITGA3	CRIM1
48	GO_Biological_Process_2023	Negative Regulation Of Ossification (GO:0030279)	2/24	0.00635855	0.119385	0	0	18.4397	93.2672	GREM1	MEF2C																						48,GO_Biological_Process_2023,Negative Regulation Of Ossification (GO:0030279),2/24,0.0063585473607634,0.1193849708551504,0,0,18.43970315398887,93.26719485343038,GREM1	MEF2C
49	GO_Biological_Process_2023	Cell Morphogenesis Involved In Neuron Differentiation (GO:0048667)	3/77	0.00678906	0.124919	0	0	8.28615	41.3681	MEF2C	SDC2	TMEM106B																					49,GO_Biological_Process_2023,Cell Morphogenesis Involved In Neuron Differentiation (GO:0048667),3/77,0.0067890554235683,0.1249186197936584,0,0,8.286152131512956,41.36814601724816,MEF2C	SDC2	TMEM106B
50	GO_Biological_Process_2023	Cellular Response To Organic Cyclic Compound (GO:0071407)	4/152	0.00715315	0.129037	0	0	5.56081	27.4715	EGR1	MEF2C	NRIP1	RORA																				50,GO_Biological_Process_2023,Cellular Response To Organic Cyclic Compound (GO:0071407),4/152,0.0071531528674231,0.1290372674123386,0,0,5.5608108108108105,27.47152901723233,EGR1	MEF2C	NRIP1	RORA
51	GO_Biological_Process_2023	Organelle Membrane Fusion (GO:0090174)	2/26	0.00743899	0.131613	0	0	16.9014	82.8339	CAV2	VAMP3																						51,GO_Biological_Process_2023,Organelle Membrane Fusion (GO:0090174),2/26,0.0074389947886241,0.131612984721811,0,0,16.901360544217688,82.83389842043363,CAV2	VAMP3
52	GO_Biological_Process_2023	Cardiac Muscle Cell Differentiation (GO:0055007)	2/27	0.00800811	0.136434	0	0	16.2245	78.3205	GREM1	MEF2C																						52,GO_Biological_Process_2023,Cardiac Muscle Cell Differentiation (GO:0055007),2/27,0.0080081065105895,0.1364344072174517,0,0,16.224489795918366,78.32049478663112,GREM1	MEF2C
53	GO_Biological_Process_2023	Respiratory Tube Development (GO:0030323)	2/27	0.00800811	0.136434	0	0	16.2245	78.3205	FGF7	ITGA3																						53,GO_Biological_Process_2023,Respiratory Tube Development (GO:0030323),2/27,0.0080081065105895,0.1364344072174517,0,0,16.224489795918366,78.32049478663112,FGF7	ITGA3
54	GO_Biological_Process_2023	Cell-Substrate Junction Assembly (GO:0007044)	2/28	0.00859621	0.143791	0	0	15.5997	74.1989	FN1	ITGA6																						54,GO_Biological_Process_2023,Cell-Substrate Junction Assembly (GO:0007044),2/28,0.008596207471144,0.1437911067900452,0,0,15.599686028257455,74.19887958363982,FN1	ITGA6
55	GO_Biological_Process_2023	Regulation Of Protein Modification By Small Protein Conjugation Or Removal (GO:1903320)	2/29	0.0092031	0.148541	0	0	15.0212	70.4224	EGR1	EPAS1																						55,GO_Biological_Process_2023,Regulation Of Protein Modification By Small Protein Conjugation Or Removal (GO:1903320),2/29,0.0092030974751143,0.1485412224053545,0,0,15.02116402116402,70.4224490277819,EGR1	EPAS1
56	GO_Biological_Process_2023	Peptidyl-Tyrosine Dephosphorylation (GO:0035335)	2/29	0.0092031	0.148541	0	0	15.0212	70.4224	DUSP5	PTPRZ1																						56,GO_Biological_Process_2023,Peptidyl-Tyrosine Dephosphorylation (GO:0035335),2/29,0.0092030974751143,0.1485412224053545,0,0,15.02116402116402,70.4224490277819,DUSP5	PTPRZ1
57	GO_Biological_Process_2023	Negative Regulation Of Neuron Death (GO:1901215)	3/88	0.009791	0.152673	0	0	7.20982	33.3548	MEF2C	PTPRZ1	CPEB4																					57,GO_Biological_Process_2023,Negative Regulation Of Neuron Death (GO:1901215),3/88,0.0097909960306668,0.152673158444296,0,0,7.209824135839903,33.35475235562723,MEF2C	PTPRZ1	CPEB4
58	GO_Biological_Process_2023	Negative Regulation Of Protein Kinase Activity (GO:0006469)	3/88	0.009791	0.152673	0	0	7.20982	33.3548	CHP1	ADARB1	YWHAG																					58,GO_Biological_Process_2023,Negative Regulation Of Protein Kinase Activity (GO:0006469),3/88,0.0097909960306668,0.152673158444296,0,0,7.209824135839903,33.35475235562723,CHP1	ADARB1	YWHAG
59	GO_Biological_Process_2023	Positive Regulation Of Gene Expression (GO:0010628)	7/480	0.0103611	0.152931	0	0	3.09143	14.1269	YAP1	EGR1	FGF7	MEF2C	CITED2	FN1	ITGB8																	59,GO_Biological_Process_2023,Positive Regulation Of Gene Expression (GO:0010628),7/480,0.0103610638559697,0.1529310346390041,0,0,3.091431948896315,14.126917685529351,YAP1	EGR1	FGF7	MEF2C	CITED2	FN1	ITGB8
60	GO_Biological_Process_2023	Regulation Of Dendrite Morphogenesis (GO:0048814)	2/31	0.0104725	0.152931	0	0	13.9838	63.7523	RAP2A	SDC2																						60,GO_Biological_Process_2023,Regulation Of Dendrite Morphogenesis (GO:0048814),2/31,0.0104724512850622,0.1529310346390041,0,0,13.983814215341308,63.75230908786907,RAP2A	SDC2
61	GO_Biological_Process_2023	Regulation Of Protein Autophosphorylation (GO:0031952)	2/31	0.0104725	0.152931	0	0	13.9838	63.7523	RAP2A	CHP1																						61,GO_Biological_Process_2023,Regulation Of Protein Autophosphorylation (GO:0031952),2/31,0.0104724512850622,0.1529310346390041,0,0,13.983814215341308,63.75230908786907,RAP2A	CHP1
62	GO_Biological_Process_2023	Endodermal Cell Differentiation (GO:0035987)	2/31	0.0104725	0.152931	0	0	13.9838	63.7523	COL12A1	FN1																						62,GO_Biological_Process_2023,Endodermal Cell Differentiation (GO:0035987),2/31,0.0104724512850622,0.1529310346390041,0,0,13.983814215341308,63.75230908786907,COL12A1	FN1
63	GO_Biological_Process_2023	Heart Development (GO:0007507)	4/171	0.0107139	0.154013	0	0	4.9234	22.3336	MEF2C	FLRT3	CITED2	FN1																				63,GO_Biological_Process_2023,Heart Development (GO:0007507),4/171,0.010713918369074,0.1540125765554395,0,0,4.923403193612774,22.333598681504093,MEF2C	FLRT3	CITED2	FN1
64	GO_Biological_Process_2023	Negative Regulation Of Fat Cell Differentiation (GO:0045599)	2/32	0.0111345	0.155208	0	0	13.517	60.7955	YAP1	RORA																						64,GO_Biological_Process_2023,Negative Regulation Of Fat Cell Differentiation (GO:0045599),2/32,0.0111345221222248,0.1552084901885892,0,0,13.517006802721088,60.79550767481704,YAP1	RORA
65	GO_Biological_Process_2023	Respiratory System Development (GO:0060541)	2/32	0.0111345	0.155208	0	0	13.517	60.7955	FGF7	ITGA3																						65,GO_Biological_Process_2023,Respiratory System Development (GO:0060541),2/32,0.0111345221222248,0.1552084901885892,0,0,13.517006802721088,60.79550767481704,FGF7	ITGA3
66	GO_Biological_Process_2023	Regulation Of mRNA Splicing, Via Spliceosome (GO:0048024)	3/94	0.0117059	0.155278	0	0	6.73241	29.9435	RBM47	CELF2	QKI																					66,GO_Biological_Process_2023,"Regulation Of mRNA Splicing, Via Spliceosome (GO:0048024)",3/94,0.0117059445280262,0.1552775480057631,0,0,6.732411917978928,29.943469004228515,RBM47	CELF2	QKI
67	GO_Biological_Process_2023	Extracellular Matrix Organization (GO:0030198)	4/176	0.011811	0.155278	0	0	4.77907	21.213	GREM1	LOX	COL12A1	NID2																				67,GO_Biological_Process_2023,Extracellular Matrix Organization (GO:0030198),4/176,0.0118109810643015,0.1552775480057631,0,0,4.77906976744186,21.212979232896856,GREM1	LOX	COL12A1	NID2
68	GO_Biological_Process_2023	Positive Regulation Of Notch Signaling Pathway (GO:0045747)	2/33	0.0118146	0.155278	0	0	13.0803	58.0559	YAP1	TSPAN14																						68,GO_Biological_Process_2023,Positive Regulation Of Notch Signaling Pathway (GO:0045747),2/33,0.0118145960439167,0.1552775480057631,0,0,13.08031599736669,58.0559303610333,YAP1	TSPAN14
69	GO_Biological_Process_2023	Lung Development (GO:0030324)	2/33	0.0118146	0.155278	0	0	13.0803	58.0559	FGF7	ITGA3																						69,GO_Biological_Process_2023,Lung Development (GO:0030324),2/33,0.0118145960439167,0.1552775480057631,0,0,13.08031599736669,58.0559303610333,FGF7	ITGA3
70	GO_Biological_Process_2023	Cell Junction Assembly (GO:0034329)	3/95	0.0120445	0.15607	0	0	6.6589	29.4266	FLRT3	FN1	ITGA6																					70,GO_Biological_Process_2023,Cell Junction Assembly (GO:0034329),3/95,0.0120445443435542,0.156070152057322,0,0,6.658897355445989,29.426622786632866,FLRT3	FN1	ITGA6
71	GO_Biological_Process_2023	Cellular Response To Transforming Growth Factor Beta Stimulus (GO:0071560)	3/96	0.0123887	0.158301	0	0	6.58696	28.9231	MEF2C	PXN	FOS																					71,GO_Biological_Process_2023,Cellular Response To Transforming Growth Factor Beta Stimulus (GO:0071560),3/96,0.0123887403730049,0.1583005714328408,0,0,6.58696375124709,28.92314213052681,MEF2C	PXN	FOS
72	GO_Biological_Process_2023	MAPK Cascade (GO:0000165)	3/98	0.013094	0.160128	0	0	6.44764	27.9544	DUSP5	MEF2C	MAP3K5																					72,GO_Biological_Process_2023,MAPK Cascade (GO:0000165),3/98,0.0130939766052085,0.1601282185587957,0,0,6.447639717851329,27.954405817650997,DUSP5	MEF2C	MAP3K5
73	GO_Biological_Process_2023	Cellular Response To Amino Acid Stimulus (GO:0071230)	2/35	0.013228	0.160128	0	0	12.2863	53.1436	SESN3	CPEB4																						73,GO_Biological_Process_2023,Cellular Response To Amino Acid Stimulus (GO:0071230),2/35,0.0132279832722483,0.1601282185587957,0,0,12.286332714904145,53.14355844722063,SESN3	CPEB4
74	GO_Biological_Process_2023	Dendrite Morphogenesis (GO:0048813)	2/35	0.013228	0.160128	0	0	12.2863	53.1436	SDC2	TMEM106B																						74,GO_Biological_Process_2023,Dendrite Morphogenesis (GO:0048813),2/35,0.0132279832722483,0.1601282185587957,0,0,12.286332714904145,53.14355844722063,SDC2	TMEM106B
75	GO_Biological_Process_2023	Skeletal Muscle Organ Development (GO:0060538)	2/35	0.013228	0.160128	0	0	12.2863	53.1436	ZBTB18	MEF2C																						75,GO_Biological_Process_2023,Skeletal Muscle Organ Development (GO:0060538),2/35,0.0132279832722483,0.1601282185587957,0,0,12.286332714904145,53.14355844722063,ZBTB18	MEF2C
76	GO_Biological_Process_2023	Negative Regulation Of Macromolecule Metabolic Process (GO:0010605)	4/186	0.014216	0.169178	0	0	4.51419	19.2006	YAP1	MEF2C	CITED2	ITGB8																				76,GO_Biological_Process_2023,Negative Regulation Of Macromolecule Metabolic Process (GO:0010605),4/186,0.0142159977931596,0.1691775072599517,0,0,4.51419413919414,19.200616217146138,YAP1	MEF2C	CITED2	ITGB8
77	GO_Biological_Process_2023	Negative Regulation Of Endothelial Cell Proliferation (GO:0001937)	2/37	0.0147111	0.169178	0	0	11.5831	48.8708	MEF2C	CAV2																						77,GO_Biological_Process_2023,Negative Regulation Of Endothelial Cell Proliferation (GO:0001937),2/37,0.0147110875878218,0.1691775072599517,0,0,11.583090379008746,48.87083992538764,MEF2C	CAV2
78	GO_Biological_Process_2023	Muscle Cell Differentiation (GO:0042692)	2/37	0.0147111	0.169178	0	0	11.5831	48.8708	MEF2C	RORA																						78,GO_Biological_Process_2023,Muscle Cell Differentiation (GO:0042692),2/37,0.0147110875878218,0.1691775072599517,0,0,11.583090379008746,48.87083992538764,MEF2C	RORA
79	GO_Biological_Process_2023	Muscle Tissue Development (GO:0060537)	2/37	0.0147111	0.169178	0	0	11.5831	48.8708	ZBTB18	MEF2C																						79,GO_Biological_Process_2023,Muscle Tissue Development (GO:0060537),2/37,0.0147110875878218,0.1691775072599517,0,0,11.583090379008746,48.87083992538764,ZBTB18	MEF2C
80	GO_Biological_Process_2023	Regulation Of Neurotransmitter Secretion (GO:0046928)	2/38	0.0154783	0.173659	0	0	11.2608	46.9384	MEF2C	SLC30A1																						80,GO_Biological_Process_2023,Regulation Of Neurotransmitter Secretion (GO:0046928),2/38,0.0154783132235365,0.1736591239713852,0,0,11.260770975056689,46.9384448645158,MEF2C	SLC30A1
81	GO_Biological_Process_2023	Connective Tissue Development (GO:0061448)	2/38	0.0154783	0.173659	0	0	11.2608	46.9384	ITGB8	CD44																						81,GO_Biological_Process_2023,Connective Tissue Development (GO:0061448),2/38,0.0154783132235365,0.1736591239713852,0,0,11.260770975056689,46.9384448645158,ITGB8	CD44
82	GO_Biological_Process_2023	Cellular Response To Organonitrogen Compound (GO:0071417)	3/105	0.0157404	0.17397	0	0	6.00303	24.9217	EGR1	MEF2C	CPEB4																					82,GO_Biological_Process_2023,Cellular Response To Organonitrogen Compound (GO:0071417),3/105,0.0157404409875109,0.1739699292742037,0,0,6.003032140691328,24.92172011518436,EGR1	MEF2C	CPEB4
83	GO_Biological_Process_2023	Regulation Of Signal Transduction (GO:0009966)	4/193	0.0160717	0.17397	0	0	4.34546	17.9498	ITGA3	PXN	RORA	YWHAG																				83,GO_Biological_Process_2023,Regulation Of Signal Transduction (GO:0009966),4/193,0.0160717407971991,0.1739699292742037,0,0,4.345458553791887,17.949754270462787,ITGA3	PXN	RORA	YWHAG
84	GO_Biological_Process_2023	Positive Regulation Of Lipid Biosynthetic Process (GO:0046889)	2/39	0.0162624	0.17397	0	0	10.9559	45.1261	ZBTB20	CHP1																						84,GO_Biological_Process_2023,Positive Regulation Of Lipid Biosynthetic Process (GO:0046889),2/39,0.0162624064321538,0.1739699292742037,0,0,10.955874241588528,45.126141525786544,ZBTB20	CHP1
85	GO_Biological_Process_2023	Fibroblast Growth Factor Receptor Signaling Pathway (GO:0008543)	2/39	0.0162624	0.17397	0	0	10.9559	45.1261	FGF7	FLRT3																						85,GO_Biological_Process_2023,Fibroblast Growth Factor Receptor Signaling Pathway (GO:0008543),2/39,0.0162624064321538,0.1739699292742037,0,0,10.955874241588528,45.126141525786544,FGF7	FLRT3
86	GO_Biological_Process_2023	Negative Regulation Of Secretion By Cell (GO:1903531)	2/40	0.0170632	0.176486	0	0	10.667	43.4237	SLC30A1	VAMP3																						86,GO_Biological_Process_2023,Negative Regulation Of Secretion By Cell (GO:1903531),2/40,0.0170631829128301,0.1764857011504805,0,0,10.66702470461869,43.42366746060685,SLC30A1	VAMP3
87	GO_Biological_Process_2023	Regulation Of Dendrite Development (GO:0050773)	2/41	0.0178805	0.176486	0	0	10.393	41.8219	RAP2A	SDC2																						87,GO_Biological_Process_2023,Regulation Of Dendrite Development (GO:0050773),2/41,0.0178804597481127,0.1764857011504805,0,0,10.392987964416536,41.82186992516352,RAP2A	SDC2
88	GO_Biological_Process_2023	Response To Amino Acid Starvation (GO:1990928)	2/41	0.0178805	0.176486	0	0	10.393	41.8219	SESN3	MAP3K5																						88,GO_Biological_Process_2023,Response To Amino Acid Starvation (GO:1990928),2/41,0.0178804597481127,0.1764857011504805,0,0,10.392987964416536,41.82186992516352,SESN3	MAP3K5
89	GO_Biological_Process_2023	Cellular Response To Amino Acid Starvation (GO:0034198)	2/42	0.0187141	0.176486	0	0	10.1327	40.3126	SESN3	MAP3K5																						89,GO_Biological_Process_2023,Cellular Response To Amino Acid Starvation (GO:0034198),2/42,0.0187140554000922,0.1764857011504805,0,0,10.13265306122449,40.31256172341721,SESN3	MAP3K5
90	GO_Biological_Process_2023	Cellular Response To Glucose Starvation (GO:0042149)	2/42	0.0187141	0.176486	0	0	10.1327	40.3126	SESN3	CPEB4																						90,GO_Biological_Process_2023,Cellular Response To Glucose Starvation (GO:0042149),2/42,0.0187140554000922,0.1764857011504805,0,0,10.13265306122449,40.31256172341721,SESN3	CPEB4
91	GO_Biological_Process_2023	Positive Regulation Of miRNA Transcription (GO:1902895)	2/43	0.0195638	0.176486	0	0	9.88502	38.8884	EGR1	FOS																						91,GO_Biological_Process_2023,Positive Regulation Of miRNA Transcription (GO:1902895),2/43,0.0195637897091908,0.1764857011504805,0,0,9.885017421602788,38.888398778373954,EGR1	FOS
92	GO_Biological_Process_2023	Regulation Of JUN Kinase Activity (GO:0043506)	2/43	0.0195638	0.176486	0	0	9.88502	38.8884	HIPK3	MAP3K5																						92,GO_Biological_Process_2023,Regulation Of JUN Kinase Activity (GO:0043506),2/43,0.0195637897091908,0.1764857011504805,0,0,9.885017421602788,38.888398778373954,HIPK3	MAP3K5
93	GO_Biological_Process_2023	Negative Regulation Of BMP Signaling Pathway (GO:0030514)	2/43	0.0195638	0.176486	0	0	9.88502	38.8884	GREM1	CRIM1																						93,GO_Biological_Process_2023,Negative Regulation Of BMP Signaling Pathway (GO:0030514),2/43,0.0195637897091908,0.1764857011504805,0,0,9.885017421602788,38.888398778373954,GREM1	CRIM1
94	GO_Biological_Process_2023	Positive Regulation Of Osteoblast Differentiation (GO:0045669)	2/44	0.0204295	0.176486	0	0	9.64917	37.5428	YAP1	MEF2C																						94,GO_Biological_Process_2023,Positive Regulation Of Osteoblast Differentiation (GO:0045669),2/44,0.0204294838615153,0.1764857011504805,0,0,9.649173955296405,37.54277574025534,YAP1	MEF2C
95	GO_Biological_Process_2023	Regulation Of Cell Migration (GO:0030334)	6/434	0.0217894	0.176486	0	0	2.90396	11.1115	FGF7	RAP2A	CITED2	TMSB4X	ITGA6	ADARB1																		95,GO_Biological_Process_2023,Regulation Of Cell Migration (GO:0030334),6/434,0.0217893851239896,0.1764857011504805,0,0,2.903957049115132,11.111504796234088,FGF7	RAP2A	CITED2	TMSB4X	ITGA6	ADARB1
96	GO_Biological_Process_2023	Regulation Of Protein Kinase Activity (GO:0045859)	3/119	0.0218743	0.176486	0	0	5.2748	20.1626	CHP1	YWHAG	MAP3K5																					96,GO_Biological_Process_2023,Regulation Of Protein Kinase Activity (GO:0045859),3/119,0.0218742991047355,0.1764857011504805,0,0,5.274795591894774,20.16260489683167,CHP1	YWHAG	MAP3K5
97	GO_Biological_Process_2023	Regulation Of Nervous System Development (GO:0051960)	2/46	0.022208	0.176486	0	0	9.20965	35.0639	YAP1	PTPRZ1																						97,GO_Biological_Process_2023,Regulation Of Nervous System Development (GO:0051960),2/46,0.0222080432575084,0.1764857011504805,0,0,9.20964749536178,35.063897787087264,YAP1	PTPRZ1
98	GO_Biological_Process_2023	Positive Regulation Of Cell-Cell Adhesion (GO:0022409)	2/46	0.022208	0.176486	0	0	9.20965	35.0639	CITED2	CD44																						98,GO_Biological_Process_2023,Positive Regulation Of Cell-Cell Adhesion (GO:0022409),2/46,0.0222080432575084,0.1764857011504805,0,0,9.20964749536178,35.063897787087264,CITED2	CD44
99	GO_Biological_Process_2023	Insulin Receptor Signaling Pathway (GO:0008286)	2/47	0.0231206	0.176486	0	0	9.00454	33.9204	BCAR3	CAV2																						99,GO_Biological_Process_2023,Insulin Receptor Signaling Pathway (GO:0008286),2/47,0.0231205576171507,0.1764857011504805,0,0,9.004535147392291,33.92038210413699,BCAR3	CAV2
100	GO_Biological_Process_2023	Positive Regulation Of Epithelial Cell Proliferation (GO:0050679)	3/123	0.0238342	0.176486	0	0	5.09794	19.0491	YAP1	FGF7	RREB1																					100,GO_Biological_Process_2023,Positive Regulation Of Epithelial Cell Proliferation (GO:0050679),3/123,0.0238342004694832,0.1764857011504805,0,0,5.097938144329897,19.049127650459432,YAP1	FGF7	RREB1
101	GO_Biological_Process_2023	Protein-Containing Complex Assembly (GO:0065003)	5/328	0.0244824	0.176486	0	0	3.19	11.8343	YAP1	PXN	REPS2	FN1	VAMP3																			101,GO_Biological_Process_2023,Protein-Containing Complex Assembly (GO:0065003),5/328,0.0244823709391477,0.1764857011504805,0,0,3.1899951116180545,11.83425016193484,YAP1	PXN	REPS2	FN1	VAMP3
102	GO_Biological_Process_2023	Negative Regulation Of Monocyte Chemotaxis (GO:0090027)	1/5	0.0247535	0.176486	0	0	50.2424	185.836	GREM1																							102,GO_Biological_Process_2023,Negative Regulation Of Monocyte Chemotaxis (GO:0090027),1/5,0.0247535287182936,0.1764857011504805,0,0,50.24242424242424,185.83603697375267,GREM1
103	GO_Biological_Process_2023	Regulation Of Growth Hormone Receptor Signaling Pathway (GO:0060398)	1/5	0.0247535	0.176486	0	0	50.2424	185.836	LEPROTL1																							103,GO_Biological_Process_2023,Regulation Of Growth Hormone Receptor Signaling Pathway (GO:0060398),1/5,0.0247535287182936,0.1764857011504805,0,0,50.24242424242424,185.83603697375267,LEPROTL1
104	GO_Biological_Process_2023	Regulation Of Hormone Biosynthetic Process (GO:0046885)	1/5	0.0247535	0.176486	0	0	50.2424	185.836	EGR1																							104,GO_Biological_Process_2023,Regulation Of Hormone Biosynthetic Process (GO:0046885),1/5,0.0247535287182936,0.1764857011504805,0,0,50.24242424242424,185.83603697375267,EGR1
105	GO_Biological_Process_2023	Negative Regulation Of Protein Kinase Activity By Regulation Of Protein Phosphorylation (GO:0044387)	1/5	0.0247535	0.176486	0	0	50.2424	185.836	ADARB1																							105,GO_Biological_Process_2023,Negative Regulation Of Protein Kinase Activity By Regulation Of Protein Phosphorylation (GO:0044387),1/5,0.0247535287182936,0.1764857011504805,0,0,50.24242424242424,185.83603697375267,ADARB1
106	GO_Biological_Process_2023	Negative Regulation Of Relaxation Of Muscle (GO:1901078)	1/5	0.0247535	0.176486	0	0	50.2424	185.836	PDE4B																							106,GO_Biological_Process_2023,Negative Regulation Of Relaxation Of Muscle (GO:1901078),1/5,0.0247535287182936,0.1764857011504805,0,0,50.24242424242424,185.83603697375267,PDE4B
107	GO_Biological_Process_2023	Regulation Of Macrophage Apoptotic Process (GO:2000109)	1/5	0.0247535	0.176486	0	0	50.2424	185.836	MEF2C																							107,GO_Biological_Process_2023,Regulation Of Macrophage Apoptotic Process (GO:2000109),1/5,0.0247535287182936,0.1764857011504805,0,0,50.24242424242424,185.83603697375267,MEF2C
108	GO_Biological_Process_2023	Negative Regulation Of Transcription From RNA Polymerase II Promoter In Response To Stress (GO:0097201)	1/5	0.0247535	0.176486	0	0	50.2424	185.836	CITED2																							108,GO_Biological_Process_2023,Negative Regulation Of Transcription From RNA Polymerase II Promoter In Response To Stress (GO:0097201),1/5,0.0247535287182936,0.1764857011504805,0,0,50.24242424242424,185.83603697375267,CITED2
109	GO_Biological_Process_2023	Nephron Tubule Development (GO:0072080)	1/5	0.0247535	0.176486	0	0	50.2424	185.836	MEF2C																							109,GO_Biological_Process_2023,Nephron Tubule Development (GO:0072080),1/5,0.0247535287182936,0.1764857011504805,0,0,50.24242424242424,185.83603697375267,MEF2C
110	GO_Biological_Process_2023	Regulation Of Relaxation Of Cardiac Muscle (GO:1901897)	1/5	0.0247535	0.176486	0	0	50.2424	185.836	PDE4B																							110,GO_Biological_Process_2023,Regulation Of Relaxation Of Cardiac Muscle (GO:1901897),1/5,0.0247535287182936,0.1764857011504805,0,0,50.24242424242424,185.83603697375267,PDE4B
111	GO_Biological_Process_2023	Pericardium Morphogenesis (GO:0003344)	1/5	0.0247535	0.176486	0	0	50.2424	185.836	FLRT3																							111,GO_Biological_Process_2023,Pericardium Morphogenesis (GO:0003344),1/5,0.0247535287182936,0.1764857011504805,0,0,50.24242424242424,185.83603697375267,FLRT3
112	GO_Biological_Process_2023	Plasma Membrane Raft Assembly (GO:0044854)	1/5	0.0247535	0.176486	0	0	50.2424	185.836	CAV2																							112,GO_Biological_Process_2023,Plasma Membrane Raft Assembly (GO:0044854),1/5,0.0247535287182936,0.1764857011504805,0,0,50.24242424242424,185.83603697375267,CAV2
113	GO_Biological_Process_2023	Contact Inhibition (GO:0060242)	1/5	0.0247535	0.176486	0	0	50.2424	185.836	YAP1																							113,GO_Biological_Process_2023,Contact Inhibition (GO:0060242),1/5,0.0247535287182936,0.1764857011504805,0,0,50.24242424242424,185.83603697375267,YAP1
114	GO_Biological_Process_2023	Response To Heparin (GO:0071503)	1/5	0.0247535	0.176486	0	0	50.2424	185.836	EGR1																							114,GO_Biological_Process_2023,Response To Heparin (GO:0071503),1/5,0.0247535287182936,0.1764857011504805,0,0,50.24242424242424,185.83603697375267,EGR1
115	GO_Biological_Process_2023	Positive Regulation Of Cardiac Muscle Cell Differentiation (GO:2000727)	1/5	0.0247535	0.176486	0	0	50.2424	185.836	MEF2C																							115,GO_Biological_Process_2023,Positive Regulation Of Cardiac Muscle Cell Differentiation (GO:2000727),1/5,0.0247535287182936,0.1764857011504805,0,0,50.24242424242424,185.83603697375267,MEF2C
116	GO_Biological_Process_2023	Signal Complex Assembly (GO:0007172)	1/5	0.0247535	0.176486	0	0	50.2424	185.836	PXN																							116,GO_Biological_Process_2023,Signal Complex Assembly (GO:0007172),1/5,0.0247535287182936,0.1764857011504805,0,0,50.24242424242424,185.83603697375267,PXN
117	GO_Biological_Process_2023	Endothelin Receptor Signaling Pathway (GO:0086100)	1/5	0.0247535	0.176486	0	0	50.2424	185.836	BCAR3																							117,GO_Biological_Process_2023,Endothelin Receptor Signaling Pathway (GO:0086100),1/5,0.0247535287182936,0.1764857011504805,0,0,50.24242424242424,185.83603697375267,BCAR3
118	GO_Biological_Process_2023	Positive Regulation Of Peroxisome Proliferator Activated Receptor Signaling Pathway (GO:0035360)	1/5	0.0247535	0.176486	0	0	50.2424	185.836	CITED2																							118,GO_Biological_Process_2023,Positive Regulation Of Peroxisome Proliferator Activated Receptor Signaling Pathway (GO:0035360),1/5,0.0247535287182936,0.1764857011504805,0,0,50.24242424242424,185.83603697375267,CITED2
119	GO_Biological_Process_2023	Histamine Metabolic Process (GO:0001692)	1/5	0.0247535	0.176486	0	0	50.2424	185.836	HNMT																							119,GO_Biological_Process_2023,Histamine Metabolic Process (GO:0001692),1/5,0.0247535287182936,0.1764857011504805,0,0,50.24242424242424,185.83603697375267,HNMT
120	GO_Biological_Process_2023	Positive Regulation Of Tau-Protein Kinase Activity (GO:1902949)	1/5	0.0247535	0.176486	0	0	50.2424	185.836	EGR1																							120,GO_Biological_Process_2023,Positive Regulation Of Tau-Protein Kinase Activity (GO:1902949),1/5,0.0247535287182936,0.1764857011504805,0,0,50.24242424242424,185.83603697375267,EGR1
121	GO_Biological_Process_2023	Negative Regulation Of Calcium Ion Import (GO:0090281)	1/5	0.0247535	0.176486	0	0	50.2424	185.836	SLC30A1																							121,GO_Biological_Process_2023,Negative Regulation Of Calcium Ion Import (GO:0090281),1/5,0.0247535287182936,0.1764857011504805,0,0,50.24242424242424,185.83603697375267,SLC30A1
122	GO_Biological_Process_2023	Regulation Of Apoptotic Process (GO:0042981)	8/705	0.024964	0.176486	0	0	2.39573	8.84102	GREM1	EGR1	MEF2C	CITED2	ITGA6	HIPK3	CD44	MAP3K5																122,GO_Biological_Process_2023,Regulation Of Apoptotic Process (GO:0042981),8/705,0.0249639993971266,0.1764857011504805,0,0,2.395733266795584,8.841023625463304,GREM1	EGR1	MEF2C	CITED2	ITGA6	HIPK3	CD44	MAP3K5
123	GO_Biological_Process_2023	Positive Regulation Of miRNA Metabolic Process (GO:2000630)	2/49	0.0249912	0.176486	0	0	8.6205	31.803	EGR1	FOS																						123,GO_Biological_Process_2023,Positive Regulation Of miRNA Metabolic Process (GO:2000630),2/49,0.0249911884332231,0.1764857011504805,0,0,8.620495006513243,31.803005852102093,EGR1	FOS
124	GO_Biological_Process_2023	Regulation Of Cell Communication (GO:0010646)	2/49	0.0249912	0.176486	0	0	8.6205	31.803	ITGB8	YWHAG																						124,GO_Biological_Process_2023,Regulation Of Cell Communication (GO:0010646),2/49,0.0249911884332231,0.1764857011504805,0,0,8.620495006513243,31.803005852102093,ITGB8	YWHAG
125	GO_Biological_Process_2023	Cellular Response To Starvation (GO:0009267)	3/126	0.0253647	0.176486	0	0	4.97284	18.2722	SESN3	CPEB4	MAP3K5																					125,GO_Biological_Process_2023,Cellular Response To Starvation (GO:0009267),3/126,0.0253646928571546,0.1764857011504805,0,0,4.972843852149862,18.272203113433356,SESN3	CPEB4	MAP3K5
126	GO_Biological_Process_2023	Protein-Containing Complex Organization (GO:0043933)	3/126	0.0253647	0.176486	0	0	4.97284	18.2722	YAP1	REPS2	VAMP3																					126,GO_Biological_Process_2023,Protein-Containing Complex Organization (GO:0043933),3/126,0.0253646928571546,0.1764857011504805,0,0,4.972843852149862,18.272203113433356,YAP1	REPS2	VAMP3
127	GO_Biological_Process_2023	Regulation Of Anatomical Structure Morphogenesis (GO:0022603)	3/127	0.0258864	0.176486	0	0	4.93249	18.0235	RAP2A	MEF2C	SDC2																					127,GO_Biological_Process_2023,Regulation Of Anatomical Structure Morphogenesis (GO:0022603),3/127,0.025886385384727,0.1764857011504805,0,0,4.932490854672431,18.023509556776776,RAP2A	MEF2C	SDC2
128	GO_Biological_Process_2023	Regulation Of Nucleic Acid-Templated Transcription (GO:1903506)	6/452	0.0259422	0.176486	0	0	2.78418	10.1675	MEF2C	NFIA	ZNF217	RORA	RORB	RREB1																		128,GO_Biological_Process_2023,Regulation Of Nucleic Acid-Templated Transcription (GO:1903506),6/452,0.0259422027760035,0.1764857011504805,0,0,2.7841808987692014,10.167506194010016,MEF2C	NFIA	ZNF217	RORA	RORB	RREB1
129	GO_Biological_Process_2023	Positive Regulation Of Fat Cell Differentiation (GO:0045600)	2/50	0.025949	0.176486	0	0	8.44048	30.8214	RREB1	MEDAG																						129,GO_Biological_Process_2023,Positive Regulation Of Fat Cell Differentiation (GO:0045600),2/50,0.025948961945953,0.1764857011504805,0,0,8.44047619047619,30.82144266223132,RREB1	MEDAG
130	GO_Biological_Process_2023	Regulation Of Stress-Activated MAPK Cascade (GO:0032872)	2/51	0.0269215	0.176486	0	0	8.26781	29.8867	GREM1	RAP2A																						130,GO_Biological_Process_2023,Regulation Of Stress-Activated MAPK Cascade (GO:0032872),2/51,0.0269214810715392,0.1764857011504805,0,0,8.26780508121616,29.886716110404755,GREM1	RAP2A
131	GO_Biological_Process_2023	Regulation Of Synapse Assembly (GO:0051963)	2/51	0.0269215	0.176486	0	0	8.26781	29.8867	MEF2C	RAP2A																						131,GO_Biological_Process_2023,Regulation Of Synapse Assembly (GO:0051963),2/51,0.0269214810715392,0.1764857011504805,0,0,8.26780508121616,29.886716110404755,MEF2C	RAP2A
132	GO_Biological_Process_2023	Positive Regulation Of Peptidyl-Tyrosine Phosphorylation (GO:0050731)	3/130	0.027486	0.176486	0	0	4.81524	17.3064	GREM1	FGF7	CD44																					132,GO_Biological_Process_2023,Positive Regulation Of Peptidyl-Tyrosine Phosphorylation (GO:0050731),3/130,0.0274860097045577,0.1764857011504805,0,0,4.81524474389155,17.306365881326172,GREM1	FGF7	CD44
133	GO_Biological_Process_2023	Regulation Of Protein Localization To Nucleus (GO:1900180)	2/52	0.0279086	0.176486	0	0	8.10204	28.9958	YAP1	SUMO3																						133,GO_Biological_Process_2023,Regulation Of Protein Localization To Nucleus (GO:1900180),2/52,0.0279085775805053,0.1764857011504805,0,0,8.10204081632653,28.995755414400413,YAP1	SUMO3
134	GO_Biological_Process_2023	Negative Regulation Of Intracellular Signal Transduction (GO:1902532)	4/231	0.0287625	0.176486	0	0	3.61105	12.8145	DUSP5	TMSB4X	DDIT4	RORA																				134,GO_Biological_Process_2023,Negative Regulation Of Intracellular Signal Transduction (GO:1902532),4/231,0.0287625330650176,0.1764857011504805,0,0,3.611049926578561,12.814466698469582,DUSP5	TMSB4X	DDIT4	RORA
135	GO_Biological_Process_2023	Actin Cytoskeleton Reorganization (GO:0031532)	2/53	0.0289101	0.176486	0	0	7.94278	28.1457	FGF7	RAP2A																						135,GO_Biological_Process_2023,Actin Cytoskeleton Reorganization (GO:0031532),2/53,0.0289100845392208,0.1764857011504805,0,0,7.942777110844338,28.14574537420548,FGF7	RAP2A
136	GO_Biological_Process_2023	Blood Vessel Morphogenesis (GO:0048514)	2/53	0.0289101	0.176486	0	0	7.94278	28.1457	LOX	ITGB8																						136,GO_Biological_Process_2023,Blood Vessel Morphogenesis (GO:0048514),2/53,0.0289100845392208,0.1764857011504805,0,0,7.942777110844338,28.14574537420548,LOX	ITGB8
137	GO_Biological_Process_2023	Regulation Of Alternative mRNA Splicing, Via Spliceosome (GO:0000381)	2/53	0.0289101	0.176486	0	0	7.94278	28.1457	RBM47	CELF2																						137,GO_Biological_Process_2023,"Regulation Of Alternative mRNA Splicing, Via Spliceosome (GO:0000381)",2/53,0.0289100845392208,0.1764857011504805,0,0,7.942777110844338,28.14574537420548,RBM47	CELF2
138	GO_Biological_Process_2023	Negative Regulation Of Cell Motility (GO:2000146)	3/133	0.0291374	0.176486	0	0	4.70341	16.63	RAP2A	CITED2	ADARB1																					138,GO_Biological_Process_2023,Negative Regulation Of Cell Motility (GO:2000146),3/133,0.0291373737153463,0.1764857011504805,0,0,4.703409992069786,16.630004784566133,RAP2A	CITED2	ADARB1
139	GO_Biological_Process_2023	Regulation Of Histamine Secretion By Mast Cell (GO:1903593)	1/6	0.029631	0.176486	0	0	40.1919	141.433	VAMP3																							139,GO_Biological_Process_2023,Regulation Of Histamine Secretion By Mast Cell (GO:1903593),1/6,0.0296309633944118,0.1764857011504805,0,0,40.19191919191919,141.432767389918,VAMP3
140	GO_Biological_Process_2023	Regulation Of Ketone Biosynthetic Process (GO:0010566)	1/6	0.029631	0.176486	0	0	40.1919	141.433	EGR1																							140,GO_Biological_Process_2023,Regulation Of Ketone Biosynthetic Process (GO:0010566),1/6,0.0296309633944118,0.1764857011504805,0,0,40.19191919191919,141.432767389918,EGR1
141	GO_Biological_Process_2023	Adenosine To Inosine Editing (GO:0006382)	1/6	0.029631	0.176486	0	0	40.1919	141.433	ADARB1																							141,GO_Biological_Process_2023,Adenosine To Inosine Editing (GO:0006382),1/6,0.0296309633944118,0.1764857011504805,0,0,40.19191919191919,141.432767389918,ADARB1
142	GO_Biological_Process_2023	Neurotrophin TRK Receptor Signaling Pathway (GO:0048011)	1/6	0.029631	0.176486	0	0	40.1919	141.433	DDIT4																							142,GO_Biological_Process_2023,Neurotrophin TRK Receptor Signaling Pathway (GO:0048011),1/6,0.0296309633944118,0.1764857011504805,0,0,40.19191919191919,141.432767389918,DDIT4
143	GO_Biological_Process_2023	Placenta Blood Vessel Development (GO:0060674)	1/6	0.029631	0.176486	0	0	40.1919	141.433	ITGB8																							143,GO_Biological_Process_2023,Placenta Blood Vessel Development (GO:0060674),1/6,0.0296309633944118,0.1764857011504805,0,0,40.19191919191919,141.432767389918,ITGB8
144	GO_Biological_Process_2023	Retinal Rod Cell Differentiation (GO:0060221)	1/6	0.029631	0.176486	0	0	40.1919	141.433	RORB																							144,GO_Biological_Process_2023,Retinal Rod Cell Differentiation (GO:0060221),1/6,0.0296309633944118,0.1764857011504805,0,0,40.19191919191919,141.432767389918,RORB
145	GO_Biological_Process_2023	Epithelial Cell Differentiation Involved In Kidney Development (GO:0035850)	1/6	0.029631	0.176486	0	0	40.1919	141.433	MEF2C																							145,GO_Biological_Process_2023,Epithelial Cell Differentiation Involved In Kidney Development (GO:0035850),1/6,0.0296309633944118,0.1764857011504805,0,0,40.19191919191919,141.432767389918,MEF2C
146	GO_Biological_Process_2023	Positive Regulation Of Hormone Metabolic Process (GO:0032352)	1/6	0.029631	0.176486	0	0	40.1919	141.433	EGR1																							146,GO_Biological_Process_2023,Positive Regulation Of Hormone Metabolic Process (GO:0032352),1/6,0.0296309633944118,0.1764857011504805,0,0,40.19191919191919,141.432767389918,EGR1
147	GO_Biological_Process_2023	Positive Regulation Of Intracellular Estrogen Receptor Signaling Pathway (GO:0033148)	1/6	0.029631	0.176486	0	0	40.1919	141.433	YAP1																							147,GO_Biological_Process_2023,Positive Regulation Of Intracellular Estrogen Receptor Signaling Pathway (GO:0033148),1/6,0.0296309633944118,0.1764857011504805,0,0,40.19191919191919,141.432767389918,YAP1
148	GO_Biological_Process_2023	Positive Regulation Of Lamellipodium Morphogenesis (GO:2000394)	1/6	0.029631	0.176486	0	0	40.1919	141.433	RREB1																							148,GO_Biological_Process_2023,Positive Regulation Of Lamellipodium Morphogenesis (GO:2000394),1/6,0.0296309633944118,0.1764857011504805,0,0,40.19191919191919,141.432767389918,RREB1
149	GO_Biological_Process_2023	Positive Regulation Of Phospholipid Biosynthetic Process (GO:0071073)	1/6	0.029631	0.176486	0	0	40.1919	141.433	CHP1																							149,GO_Biological_Process_2023,Positive Regulation Of Phospholipid Biosynthetic Process (GO:0071073),1/6,0.0296309633944118,0.1764857011504805,0,0,40.19191919191919,141.432767389918,CHP1
150	GO_Biological_Process_2023	Histidine Catabolic Process (GO:0006548)	1/6	0.029631	0.176486	0	0	40.1919	141.433	HNMT																							150,GO_Biological_Process_2023,Histidine Catabolic Process (GO:0006548),1/6,0.0296309633944118,0.1764857011504805,0,0,40.19191919191919,141.432767389918,HNMT
151	GO_Biological_Process_2023	Histidine Metabolic Process (GO:0006547)	1/6	0.029631	0.176486	0	0	40.1919	141.433	HNMT																							151,GO_Biological_Process_2023,Histidine Metabolic Process (GO:0006547),1/6,0.0296309633944118,0.1764857011504805,0,0,40.19191919191919,141.432767389918,HNMT
152	GO_Biological_Process_2023	Histone H2A-K119 Monoubiquitination (GO:0036353)	1/6	0.029631	0.176486	0	0	40.1919	141.433	PCGF5																							152,GO_Biological_Process_2023,Histone H2A-K119 Monoubiquitination (GO:0036353),1/6,0.0296309633944118,0.1764857011504805,0,0,40.19191919191919,141.432767389918,PCGF5
153	GO_Biological_Process_2023	Locomotor Rhythm (GO:0045475)	1/6	0.029631	0.176486	0	0	40.1919	141.433	EGR1																							153,GO_Biological_Process_2023,Locomotor Rhythm (GO:0045475),1/6,0.0296309633944118,0.1764857011504805,0,0,40.19191919191919,141.432767389918,EGR1
154	GO_Biological_Process_2023	Negative Regulation Of TOR Signaling (GO:0032007)	2/54	0.0299258	0.176486	0	0	7.78964	27.3341	SESN3	DDIT4																						154,GO_Biological_Process_2023,Negative Regulation Of TOR Signaling (GO:0032007),2/54,0.029925836282038,0.1764857011504805,0,0,7.789638932496075,27.33410071093129,SESN3	DDIT4
155	GO_Biological_Process_2023	Regulation Of Blood Vessel Endothelial Cell Migration (GO:0043535)	2/54	0.0299258	0.176486	0	0	7.78964	27.3341	MEF2C	TMSB4X																						155,GO_Biological_Process_2023,Regulation Of Blood Vessel Endothelial Cell Migration (GO:0043535),2/54,0.029925836282038,0.1764857011504805,0,0,7.789638932496075,27.33410071093129,MEF2C	TMSB4X
156	GO_Biological_Process_2023	Regulation Of Bone Mineralization (GO:0030500)	2/58	0.034128	0.181202	0	0	7.23178	24.4263	GREM1	MEF2C																						156,GO_Biological_Process_2023,Regulation Of Bone Mineralization (GO:0030500),2/58,0.0341280219187038,0.1812024023206835,0,0,7.231778425655976,24.426318589638807,GREM1	MEF2C
157	GO_Biological_Process_2023	Negative Regulation Of Leukocyte Proliferation (GO:0070664)	1/7	0.0344842	0.181202	0	0	33.4916	112.775	GREM1																							157,GO_Biological_Process_2023,Negative Regulation Of Leukocyte Proliferation (GO:0070664),1/7,0.0344842492004146,0.1812024023206835,0,0,33.49158249158249,112.77461836050252,GREM1
158	GO_Biological_Process_2023	Negative Regulation Of Osteoblast Proliferation (GO:0033689)	1/7	0.0344842	0.181202	0	0	33.4916	112.775	GREM1																							158,GO_Biological_Process_2023,Negative Regulation Of Osteoblast Proliferation (GO:0033689),1/7,0.0344842492004146,0.1812024023206835,0,0,33.49158249158249,112.77461836050252,GREM1
159	GO_Biological_Process_2023	Regulation Of Mammary Gland Epithelial Cell Proliferation (GO:0033599)	1/7	0.0344842	0.181202	0	0	33.4916	112.775	RREB1																							159,GO_Biological_Process_2023,Regulation Of Mammary Gland Epithelial Cell Proliferation (GO:0033599),1/7,0.0344842492004146,0.1812024023206835,0,0,33.49158249158249,112.77461836050252,RREB1
160	GO_Biological_Process_2023	Aromatic Compound Catabolic Process (GO:0019439)	1/7	0.0344842	0.181202	0	0	33.4916	112.775	PON2																							160,GO_Biological_Process_2023,Aromatic Compound Catabolic Process (GO:0019439),1/7,0.0344842492004146,0.1812024023206835,0,0,33.49158249158249,112.77461836050252,PON2
161	GO_Biological_Process_2023	Regulation Of Protein Glycosylation (GO:0060049)	1/7	0.0344842	0.181202	0	0	33.4916	112.775	CHP1																							161,GO_Biological_Process_2023,Regulation Of Protein Glycosylation (GO:0060049),1/7,0.0344842492004146,0.1812024023206835,0,0,33.49158249158249,112.77461836050252,CHP1
162	GO_Biological_Process_2023	Cell Migration Involved In Heart Development (GO:0060973)	1/7	0.0344842	0.181202	0	0	33.4916	112.775	FLRT3																							162,GO_Biological_Process_2023,Cell Migration Involved In Heart Development (GO:0060973),1/7,0.0344842492004146,0.1812024023206835,0,0,33.49158249158249,112.77461836050252,FLRT3
163	GO_Biological_Process_2023	Cellular Biogenic Amine Catabolic Process (GO:0042402)	1/7	0.0344842	0.181202	0	0	33.4916	112.775	HNMT																							163,GO_Biological_Process_2023,Cellular Biogenic Amine Catabolic Process (GO:0042402),1/7,0.0344842492004146,0.1812024023206835,0,0,33.49158249158249,112.77461836050252,HNMT
164	GO_Biological_Process_2023	Cellular Response To Epinephrine Stimulus (GO:0071872)	1/7	0.0344842	0.181202	0	0	33.4916	112.775	PDE4B																							164,GO_Biological_Process_2023,Cellular Response To Epinephrine Stimulus (GO:0071872),1/7,0.0344842492004146,0.1812024023206835,0,0,33.49158249158249,112.77461836050252,PDE4B
165	GO_Biological_Process_2023	Regulation Of Transforming Growth Factor Beta Activation (GO:1901388)	1/7	0.0344842	0.181202	0	0	33.4916	112.775	ITGB8																							165,GO_Biological_Process_2023,Regulation Of Transforming Growth Factor Beta Activation (GO:1901388),1/7,0.0344842492004146,0.1812024023206835,0,0,33.49158249158249,112.77461836050252,ITGB8
166	GO_Biological_Process_2023	Regulation Of Wound Healing, Spreading Of Epidermal Cells (GO:1903689)	1/7	0.0344842	0.181202	0	0	33.4916	112.775	RREB1																							166,GO_Biological_Process_2023,"Regulation Of Wound Healing, Spreading Of Epidermal Cells (GO:1903689)",1/7,0.0344842492004146,0.1812024023206835,0,0,33.49158249158249,112.77461836050252,RREB1
167	GO_Biological_Process_2023	Response To Epinephrine (GO:0071871)	1/7	0.0344842	0.181202	0	0	33.4916	112.775	PDE4B																							167,GO_Biological_Process_2023,Response To Epinephrine (GO:0071871),1/7,0.0344842492004146,0.1812024023206835,0,0,33.49158249158249,112.77461836050252,PDE4B
168	GO_Biological_Process_2023	Cytoplasmic Sequestering Of NF-kappaB (GO:0007253)	1/7	0.0344842	0.181202	0	0	33.4916	112.775	TMSB4X																							168,GO_Biological_Process_2023,Cytoplasmic Sequestering Of NF-kappaB (GO:0007253),1/7,0.0344842492004146,0.1812024023206835,0,0,33.49158249158249,112.77461836050252,TMSB4X
169	GO_Biological_Process_2023	Dendritic Spine Maintenance (GO:0097062)	1/7	0.0344842	0.181202	0	0	33.4916	112.775	ITGA3																							169,GO_Biological_Process_2023,Dendritic Spine Maintenance (GO:0097062),1/7,0.0344842492004146,0.1812024023206835,0,0,33.49158249158249,112.77461836050252,ITGA3
170	GO_Biological_Process_2023	Spleen Development (GO:0048536)	1/7	0.0344842	0.181202	0	0	33.4916	112.775	CITED2																							170,GO_Biological_Process_2023,Spleen Development (GO:0048536),1/7,0.0344842492004146,0.1812024023206835,0,0,33.49158249158249,112.77461836050252,CITED2
171	GO_Biological_Process_2023	Positive Regulation Of Intracellular Steroid Hormone Receptor Signaling Pathway (GO:0033145)	1/7	0.0344842	0.181202	0	0	33.4916	112.775	YAP1																							171,GO_Biological_Process_2023,Positive Regulation Of Intracellular Steroid Hormone Receptor Signaling Pathway (GO:0033145),1/7,0.0344842492004146,0.1812024023206835,0,0,33.49158249158249,112.77461836050252,YAP1
172	GO_Biological_Process_2023	Positive Regulation Of Myeloid Cell Apoptotic Process (GO:0033034)	1/7	0.0344842	0.181202	0	0	33.4916	112.775	MEF2C																							172,GO_Biological_Process_2023,Positive Regulation Of Myeloid Cell Apoptotic Process (GO:0033034),1/7,0.0344842492004146,0.1812024023206835,0,0,33.49158249158249,112.77461836050252,MEF2C
173	GO_Biological_Process_2023	Positive Regulation Of Oligodendrocyte Differentiation (GO:0048714)	1/7	0.0344842	0.181202	0	0	33.4916	112.775	PTPRZ1																							173,GO_Biological_Process_2023,Positive Regulation Of Oligodendrocyte Differentiation (GO:0048714),1/7,0.0344842492004146,0.1812024023206835,0,0,33.49158249158249,112.77461836050252,PTPRZ1
174	GO_Biological_Process_2023	Leukocyte Aggregation (GO:0070486)	1/7	0.0344842	0.181202	0	0	33.4916	112.775	CD44																							174,GO_Biological_Process_2023,Leukocyte Aggregation (GO:0070486),1/7,0.0344842492004146,0.1812024023206835,0,0,33.49158249158249,112.77461836050252,CD44
175	GO_Biological_Process_2023	Regulation Of miRNA Transcription (GO:1902893)	2/59	0.0352126	0.181202	0	0	7.10455	23.7743	EGR1	FOS																						175,GO_Biological_Process_2023,Regulation Of miRNA Transcription (GO:1902893),2/59,0.0352125566390489,0.1812024023206835,0,0,7.104547081990691,23.77431915410336,EGR1	FOS
176	GO_Biological_Process_2023	Neuron Projection Morphogenesis (GO:0048812)	3/146	0.0368873	0.181202	0	0	4.27302	14.1005	FLRT3	SDC2	TMEM106B																					176,GO_Biological_Process_2023,Neuron Projection Morphogenesis (GO:0048812),3/146,0.0368873028923251,0.1812024023206835,0,0,4.273015644149665,14.100472544618473,FLRT3	SDC2	TMEM106B
177	GO_Biological_Process_2023	Negative Regulation Of Kinase Activity (GO:0033673)	2/62	0.0385452	0.181202	0	0	6.7483	21.9719	CHP1	YWHAG																						177,GO_Biological_Process_2023,Negative Regulation Of Kinase Activity (GO:0033673),2/62,0.0385451967593685,0.1812024023206835,0,0,6.748299319727892,21.97194825947037,CHP1	YWHAG
178	GO_Biological_Process_2023	Negative Regulation Of Protein Phosphorylation (GO:0001933)	3/149	0.0388116	0.181202	0	0	4.18458	13.5958	GREM1	CHP1	YWHAG																					178,GO_Biological_Process_2023,Negative Regulation Of Protein Phosphorylation (GO:0001933),3/149,0.038811618827442,0.1812024023206835,0,0,4.184578449371558,13.595844448680904,GREM1	CHP1	YWHAG
179	GO_Biological_Process_2023	Golgi Ribbon Formation (GO:0090161)	1/8	0.0393135	0.181202	0	0	28.7056	92.8968	TMED5																							179,GO_Biological_Process_2023,Golgi Ribbon Formation (GO:0090161),1/8,0.0393135041520565,0.1812024023206835,0,0,28.705627705627705,92.8967850071638,TMED5
180	GO_Biological_Process_2023	UDP-N-acetylglucosamine Biosynthetic Process (GO:0006048)	1/8	0.0393135	0.181202	0	0	28.7056	92.8968	GFPT2																							180,GO_Biological_Process_2023,UDP-N-acetylglucosamine Biosynthetic Process (GO:0006048),1/8,0.0393135041520565,0.1812024023206835,0,0,28.705627705627705,92.8967850071638,GFPT2
181	GO_Biological_Process_2023	Negative Regulation Of Protein Import Into Nucleus (GO:0042308)	1/8	0.0393135	0.181202	0	0	28.7056	92.8968	CHP1																							181,GO_Biological_Process_2023,Negative Regulation Of Protein Import Into Nucleus (GO:0042308),1/8,0.0393135041520565,0.1812024023206835,0,0,28.705627705627705,92.8967850071638,CHP1
182	GO_Biological_Process_2023	Regulation Of Skeletal Muscle Cell Differentiation (GO:2001014)	1/8	0.0393135	0.181202	0	0	28.7056	92.8968	MEF2C																							182,GO_Biological_Process_2023,Regulation Of Skeletal Muscle Cell Differentiation (GO:2001014),1/8,0.0393135041520565,0.1812024023206835,0,0,28.705627705627705,92.8967850071638,MEF2C
183	GO_Biological_Process_2023	Cellular Response To Hydroxyurea (GO:0072711)	1/8	0.0393135	0.181202	0	0	28.7056	92.8968	DDI2																							183,GO_Biological_Process_2023,Cellular Response To Hydroxyurea (GO:0072711),1/8,0.0393135041520565,0.1812024023206835,0,0,28.705627705627705,92.8967850071638,DDI2
184	GO_Biological_Process_2023	Positive Regulation Of ATP Biosynthetic Process (GO:2001171)	1/8	0.0393135	0.181202	0	0	28.7056	92.8968	TMSB4X																							184,GO_Biological_Process_2023,Positive Regulation Of ATP Biosynthetic Process (GO:2001171),1/8,0.0393135041520565,0.1812024023206835,0,0,28.705627705627705,92.8967850071638,TMSB4X
185	GO_Biological_Process_2023	Sequestering Of Actin Monomers (GO:0042989)	1/8	0.0393135	0.181202	0	0	28.7056	92.8968	TMSB4X																							185,GO_Biological_Process_2023,Sequestering Of Actin Monomers (GO:0042989),1/8,0.0393135041520565,0.1812024023206835,0,0,28.705627705627705,92.8967850071638,TMSB4X
186	GO_Biological_Process_2023	Endochondral Ossification (GO:0001958)	1/8	0.0393135	0.181202	0	0	28.7056	92.8968	MEF2C																							186,GO_Biological_Process_2023,Endochondral Ossification (GO:0001958),1/8,0.0393135041520565,0.1812024023206835,0,0,28.705627705627705,92.8967850071638,MEF2C
187	GO_Biological_Process_2023	Skin Morphogenesis (GO:0043589)	1/8	0.0393135	0.181202	0	0	28.7056	92.8968	ITGA6																							187,GO_Biological_Process_2023,Skin Morphogenesis (GO:0043589),1/8,0.0393135041520565,0.1812024023206835,0,0,28.705627705627705,92.8967850071638,ITGA6
188	GO_Biological_Process_2023	Positive Regulation Of Ligase Activity (GO:0051351)	1/8	0.0393135	0.181202	0	0	28.7056	92.8968	TMSB4X																							188,GO_Biological_Process_2023,Positive Regulation Of Ligase Activity (GO:0051351),1/8,0.0393135041520565,0.1812024023206835,0,0,28.705627705627705,92.8967850071638,TMSB4X
189	GO_Biological_Process_2023	Integrin Activation (GO:0033622)	1/8	0.0393135	0.181202	0	0	28.7056	92.8968	FN1																							189,GO_Biological_Process_2023,Integrin Activation (GO:0033622),1/8,0.0393135041520565,0.1812024023206835,0,0,28.705627705627705,92.8967850071638,FN1
190	GO_Biological_Process_2023	Intestinal Epithelial Cell Differentiation (GO:0060575)	1/8	0.0393135	0.181202	0	0	28.7056	92.8968	YAP1																							190,GO_Biological_Process_2023,Intestinal Epithelial Cell Differentiation (GO:0060575),1/8,0.0393135041520565,0.1812024023206835,0,0,28.705627705627705,92.8967850071638,YAP1
191	GO_Biological_Process_2023	Negative Regulation Of Cytoplasmic Translation (GO:2000766)	1/8	0.0393135	0.181202	0	0	28.7056	92.8968	CPEB4																							191,GO_Biological_Process_2023,Negative Regulation Of Cytoplasmic Translation (GO:2000766),1/8,0.0393135041520565,0.1812024023206835,0,0,28.705627705627705,92.8967850071638,CPEB4
192	GO_Biological_Process_2023	Cytokine-Mediated Signaling Pathway (GO:0019221)	4/257	0.0401114	0.181202	0	0	3.23567	10.4062	YAP1	EGR1	TMSB4X	IL13RA1																				192,GO_Biological_Process_2023,Cytokine-Mediated Signaling Pathway (GO:0019221),4/257,0.0401114080111947,0.1812024023206835,0,0,3.235671936758893,10.40622670690402,YAP1	EGR1	TMSB4X	IL13RA1
193	GO_Biological_Process_2023	Regulation Of Secretion By Cell (GO:1903530)	2/64	0.0408313	0.181202	0	0	6.52995	20.8848	MEF2C	VAMP3																						193,GO_Biological_Process_2023,Regulation Of Secretion By Cell (GO:1903530),2/64,0.0408312655246501,0.1812024023206835,0,0,6.529953917050691,20.88479849248963,MEF2C	VAMP3
194	GO_Biological_Process_2023	Protein N-linked Glycosylation (GO:0006487)	2/64	0.0408313	0.181202	0	0	6.52995	20.8848	GFPT2	MAGT1																						194,GO_Biological_Process_2023,Protein N-linked Glycosylation (GO:0006487),2/64,0.0408312655246501,0.1812024023206835,0,0,6.529953917050691,20.88479849248963,GFPT2	MAGT1
195	GO_Biological_Process_2023	Positive Regulation Of Protein Phosphorylation (GO:0001934)	5/377	0.0408517	0.181202	0	0	2.76287	8.83514	BCAR3	FGF7	RAP2A	CD44	MAP3K5																			195,GO_Biological_Process_2023,Positive Regulation Of Protein Phosphorylation (GO:0001934),5/377,0.040851674357004,0.1812024023206835,0,0,2.7628749292586305,8.835142089074013,BCAR3	FGF7	RAP2A	CD44	MAP3K5
196	GO_Biological_Process_2023	Cellular Component Assembly (GO:0022607)	4/260	0.0415636	0.181202	0	0	3.19727	10.169	YAP1	CALD1	REPS2	VAMP3																				196,GO_Biological_Process_2023,Cellular Component Assembly (GO:0022607),4/260,0.0415635824268203,0.1812024023206835,0,0,3.197265625,10.169002171942294,YAP1	CALD1	REPS2	VAMP3
197	GO_Biological_Process_2023	Response To Reactive Oxygen Species (GO:0000302)	2/66	0.0431674	0.181202	0	0	6.32526	19.8782	PXN	FOS																						197,GO_Biological_Process_2023,Response To Reactive Oxygen Species (GO:0000302),2/66,0.0431673525667949,0.1812024023206835,0,0,6.325255102040816,19.87819449312978,PXN	FOS
198	GO_Biological_Process_2023	B Cell Homeostasis (GO:0001782)	1/9	0.0441188	0.181202	0	0	25.1162	78.3842	MEF2C																							198,GO_Biological_Process_2023,B Cell Homeostasis (GO:0001782),1/9,0.0441188457824273,0.1812024023206835,0,0,25.116161616161616,78.3842312444799,MEF2C
199	GO_Biological_Process_2023	Regulation Of High Voltage-Gated Calcium Channel Activity (GO:1901841)	1/9	0.0441188	0.181202	0	0	25.1162	78.3842	PDE4B																							199,GO_Biological_Process_2023,Regulation Of High Voltage-Gated Calcium Channel Activity (GO:1901841),1/9,0.0441188457824273,0.1812024023206835,0,0,25.116161616161616,78.3842312444799,PDE4B
200	GO_Biological_Process_2023	SNARE Complex Assembly (GO:0035493)	1/9	0.0441188	0.181202	0	0	25.1162	78.3842	VAMP3																							200,GO_Biological_Process_2023,SNARE Complex Assembly (GO:0035493),1/9,0.0441188457824273,0.1812024023206835,0,0,25.116161616161616,78.3842312444799,VAMP3
201	GO_Biological_Process_2023	Negative Regulation Of Protein Autophosphorylation (GO:0031953)	1/9	0.0441188	0.181202	0	0	25.1162	78.3842	CHP1																							201,GO_Biological_Process_2023,Negative Regulation Of Protein Autophosphorylation (GO:0031953),1/9,0.0441188457824273,0.1812024023206835,0,0,25.116161616161616,78.3842312444799,CHP1
202	GO_Biological_Process_2023	Amino Sugar Biosynthetic Process (GO:0046349)	1/9	0.0441188	0.181202	0	0	25.1162	78.3842	GFPT2																							202,GO_Biological_Process_2023,Amino Sugar Biosynthetic Process (GO:0046349),1/9,0.0441188457824273,0.1812024023206835,0,0,25.116161616161616,78.3842312444799,GFPT2
203	GO_Biological_Process_2023	Amino Sugar Metabolic Process (GO:0006040)	1/9	0.0441188	0.181202	0	0	25.1162	78.3842	GFPT2																							203,GO_Biological_Process_2023,Amino Sugar Metabolic Process (GO:0006040),1/9,0.0441188457824273,0.1812024023206835,0,0,25.116161616161616,78.3842312444799,GFPT2
204	GO_Biological_Process_2023	Negative Regulation Of Transforming Growth Factor Beta Production (GO:0071635)	1/9	0.0441188	0.181202	0	0	25.1162	78.3842	FN1																							204,GO_Biological_Process_2023,Negative Regulation Of Transforming Growth Factor Beta Production (GO:0071635),1/9,0.0441188457824273,0.1812024023206835,0,0,25.116161616161616,78.3842312444799,FN1
205	GO_Biological_Process_2023	Cell Differentiation In Spinal Cord (GO:0021515)	1/9	0.0441188	0.181202	0	0	25.1162	78.3842	MDGA2																							205,GO_Biological_Process_2023,Cell Differentiation In Spinal Cord (GO:0021515),1/9,0.0441188457824273,0.1812024023206835,0,0,25.116161616161616,78.3842312444799,MDGA2
206	GO_Biological_Process_2023	Regulation Of Tau-Protein Kinase Activity (GO:1902947)	1/9	0.0441188	0.181202	0	0	25.1162	78.3842	EGR1																							206,GO_Biological_Process_2023,Regulation Of Tau-Protein Kinase Activity (GO:1902947),1/9,0.0441188457824273,0.1812024023206835,0,0,25.116161616161616,78.3842312444799,EGR1
207	GO_Biological_Process_2023	Positive Regulation Of ATP Metabolic Process (GO:1903580)	1/9	0.0441188	0.181202	0	0	25.1162	78.3842	TMSB4X																							207,GO_Biological_Process_2023,Positive Regulation Of ATP Metabolic Process (GO:1903580),1/9,0.0441188457824273,0.1812024023206835,0,0,25.116161616161616,78.3842312444799,TMSB4X
208	GO_Biological_Process_2023	Cellular Response To Oxygen Levels (GO:0071453)	1/9	0.0441188	0.181202	0	0	25.1162	78.3842	CPEB4																							208,GO_Biological_Process_2023,Cellular Response To Oxygen Levels (GO:0071453),1/9,0.0441188457824273,0.1812024023206835,0,0,25.116161616161616,78.3842312444799,CPEB4
209	GO_Biological_Process_2023	Response To Hydroxyurea (GO:0072710)	1/9	0.0441188	0.181202	0	0	25.1162	78.3842	DDI2																							209,GO_Biological_Process_2023,Response To Hydroxyurea (GO:0072710),1/9,0.0441188457824273,0.1812024023206835,0,0,25.116161616161616,78.3842312444799,DDI2
210	GO_Biological_Process_2023	Positive Regulation Of Cardiocyte Differentiation (GO:1905209)	1/9	0.0441188	0.181202	0	0	25.1162	78.3842	MEF2C																							210,GO_Biological_Process_2023,Positive Regulation Of Cardiocyte Differentiation (GO:1905209),1/9,0.0441188457824273,0.1812024023206835,0,0,25.116161616161616,78.3842312444799,MEF2C
211	GO_Biological_Process_2023	Ectoderm Development (GO:0007398)	1/9	0.0441188	0.181202	0	0	25.1162	78.3842	ITGA6																							211,GO_Biological_Process_2023,Ectoderm Development (GO:0007398),1/9,0.0441188457824273,0.1812024023206835,0,0,25.116161616161616,78.3842312444799,ITGA6
212	GO_Biological_Process_2023	Sequestering Of Extracellular Ligand From Receptor (GO:0035581)	1/9	0.0441188	0.181202	0	0	25.1162	78.3842	GREM1																							212,GO_Biological_Process_2023,Sequestering Of Extracellular Ligand From Receptor (GO:0035581),1/9,0.0441188457824273,0.1812024023206835,0,0,25.116161616161616,78.3842312444799,GREM1
213	GO_Biological_Process_2023	Positive Regulation Of Keratinocyte Migration (GO:0051549)	1/9	0.0441188	0.181202	0	0	25.1162	78.3842	FGF7																							213,GO_Biological_Process_2023,Positive Regulation Of Keratinocyte Migration (GO:0051549),1/9,0.0441188457824273,0.1812024023206835,0,0,25.116161616161616,78.3842312444799,FGF7
214	GO_Biological_Process_2023	Synaptic Vesicle Fusion To Presynaptic Active Zone Membrane (GO:0031629)	1/9	0.0441188	0.181202	0	0	25.1162	78.3842	STX11																							214,GO_Biological_Process_2023,Synaptic Vesicle Fusion To Presynaptic Active Zone Membrane (GO:0031629),1/9,0.0441188457824273,0.1812024023206835,0,0,25.116161616161616,78.3842312444799,STX11
215	GO_Biological_Process_2023	Positive Regulation Of Leukocyte Apoptotic Process (GO:2000108)	1/9	0.0441188	0.181202	0	0	25.1162	78.3842	MEF2C																							215,GO_Biological_Process_2023,Positive Regulation Of Leukocyte Apoptotic Process (GO:2000108),1/9,0.0441188457824273,0.1812024023206835,0,0,25.116161616161616,78.3842312444799,MEF2C
216	GO_Biological_Process_2023	Fructose 6-Phosphate Metabolic Process (GO:0006002)	1/9	0.0441188	0.181202	0	0	25.1162	78.3842	GFPT2																							216,GO_Biological_Process_2023,Fructose 6-Phosphate Metabolic Process (GO:0006002),1/9,0.0441188457824273,0.1812024023206835,0,0,25.116161616161616,78.3842312444799,GFPT2
217	GO_Biological_Process_2023	Positive Regulation Of Receptor Recycling (GO:0001921)	1/9	0.0441188	0.181202	0	0	25.1162	78.3842	VAMP3																							217,GO_Biological_Process_2023,Positive Regulation Of Receptor Recycling (GO:0001921),1/9,0.0441188457824273,0.1812024023206835,0,0,25.116161616161616,78.3842312444799,VAMP3
218	GO_Biological_Process_2023	Positive Regulation Of Skeletal Muscle Tissue Development (GO:0048643)	1/9	0.0441188	0.181202	0	0	25.1162	78.3842	MEF2C																							218,GO_Biological_Process_2023,Positive Regulation Of Skeletal Muscle Tissue Development (GO:0048643),1/9,0.0441188457824273,0.1812024023206835,0,0,25.116161616161616,78.3842312444799,MEF2C
219	GO_Biological_Process_2023	Muscle Cell Fate Commitment (GO:0042693)	1/9	0.0441188	0.181202	0	0	25.1162	78.3842	MEF2C																							219,GO_Biological_Process_2023,Muscle Cell Fate Commitment (GO:0042693),1/9,0.0441188457824273,0.1812024023206835,0,0,25.116161616161616,78.3842312444799,MEF2C
220	GO_Biological_Process_2023	Regulation Of RNA Polymerase II Regulatory Region Sequence-Specific DNA Binding (GO:1903025)	1/9	0.0441188	0.181202	0	0	25.1162	78.3842	TMSB4X																							220,GO_Biological_Process_2023,Regulation Of RNA Polymerase II Regulatory Region Sequence-Specific DNA Binding (GO:1903025),1/9,0.0441188457824273,0.1812024023206835,0,0,25.116161616161616,78.3842312444799,TMSB4X
221	GO_Biological_Process_2023	Regulation Of Actin Filament-Based Movement (GO:1903115)	1/9	0.0441188	0.181202	0	0	25.1162	78.3842	PDE4B																							221,GO_Biological_Process_2023,Regulation Of Actin Filament-Based Movement (GO:1903115),1/9,0.0441188457824273,0.1812024023206835,0,0,25.116161616161616,78.3842312444799,PDE4B
222	GO_Biological_Process_2023	Regulation Of Animal Organ Morphogenesis (GO:2000027)	1/9	0.0441188	0.181202	0	0	25.1162	78.3842	CITED2																							222,GO_Biological_Process_2023,Regulation Of Animal Organ Morphogenesis (GO:2000027),1/9,0.0441188457824273,0.1812024023206835,0,0,25.116161616161616,78.3842312444799,CITED2
223	GO_Biological_Process_2023	Regulation Of Cardiac Muscle Cell Differentiation (GO:2000725)	1/9	0.0441188	0.181202	0	0	25.1162	78.3842	MEF2C																							223,GO_Biological_Process_2023,Regulation Of Cardiac Muscle Cell Differentiation (GO:2000725),1/9,0.0441188457824273,0.1812024023206835,0,0,25.116161616161616,78.3842312444799,MEF2C
224	GO_Biological_Process_2023	Positive Regulation Of Signal Transduction (GO:0009967)	4/266	0.0445568	0.182188	0	0	3.12309	9.71591	YAP1	TSPAN14	CAV2	CITED2																				224,GO_Biological_Process_2023,Positive Regulation Of Signal Transduction (GO:0009967),4/266,0.0445567872225837,0.182187752199009,0,0,3.1230916030534357,9.715909200915169,YAP1	TSPAN14	CAV2	CITED2
225	GO_Biological_Process_2023	Skin Development (GO:0043588)	2/68	0.0455523	0.182836	0	0	6.13296	18.9441	ITGA3	ITGA6																						225,GO_Biological_Process_2023,Skin Development (GO:0043588),2/68,0.0455522545652315,0.1828355415214619,0,0,6.132962275819419,18.944077490294053,ITGA3	ITGA6
226	GO_Biological_Process_2023	Regulation Of Notch Signaling Pathway (GO:0008593)	2/70	0.0479848	0.182836	0	0	5.95198	18.0754	YAP1	TSPAN14																						226,GO_Biological_Process_2023,Regulation Of Notch Signaling Pathway (GO:0008593),2/70,0.0479847867745847,0.1828355415214619,0,0,5.951980792316927,18.075399411278084,YAP1	TSPAN14
227	GO_Biological_Process_2023	Negative Regulation Of Cell Migration (GO:0030336)	3/163	0.0484526	0.182836	0	0	3.81572	11.5508	RAP2A	CITED2	ADARB1																					227,GO_Biological_Process_2023,Negative Regulation Of Cell Migration (GO:0030336),3/163,0.0484525934448118,0.1828355415214619,0,0,3.815721649484536,11.550835868914136,RAP2A	CITED2	ADARB1
228	GO_Biological_Process_2023	Negative Regulation Of Dephosphorylation (GO:0035305)	1/10	0.0489004	0.182836	0	0	22.3244	67.3742	CHP1																							228,GO_Biological_Process_2023,Negative Regulation Of Dephosphorylation (GO:0035305),1/10,0.0489003911418304,0.1828355415214619,0,0,22.32435465768799,67.37423003045056,CHP1
229	GO_Biological_Process_2023	Regulation Of Gene Expression By Genomic Imprinting (GO:0006349)	1/10	0.0489004	0.182836	0	0	22.3244	67.3742	PCGF5																							229,GO_Biological_Process_2023,Regulation Of Gene Expression By Genomic Imprinting (GO:0006349),1/10,0.0489003911418304,0.1828355415214619,0,0,22.32435465768799,67.37423003045056,PCGF5
230	GO_Biological_Process_2023	Rap Protein Signal Transduction (GO:0032486)	1/10	0.0489004	0.182836	0	0	22.3244	67.3742	RAP2A																							230,GO_Biological_Process_2023,Rap Protein Signal Transduction (GO:0032486),1/10,0.0489003911418304,0.1828355415214619,0,0,22.32435465768799,67.37423003045056,RAP2A
231	GO_Biological_Process_2023	Negative Regulation Of Pathway-Restricted SMAD Protein Phosphorylation (GO:0060394)	1/10	0.0489004	0.182836	0	0	22.3244	67.3742	GREM1																							231,GO_Biological_Process_2023,Negative Regulation Of Pathway-Restricted SMAD Protein Phosphorylation (GO:0060394),1/10,0.0489003911418304,0.1828355415214619,0,0,22.32435465768799,67.37423003045056,GREM1
232	GO_Biological_Process_2023	UDP-N-acetylglucosamine Metabolic Process (GO:0006047)	1/10	0.0489004	0.182836	0	0	22.3244	67.3742	GFPT2																							232,GO_Biological_Process_2023,UDP-N-acetylglucosamine Metabolic Process (GO:0006047),1/10,0.0489003911418304,0.1828355415214619,0,0,22.32435465768799,67.37423003045056,GFPT2
233	GO_Biological_Process_2023	Actin Filament Depolymerization (GO:0030042)	1/10	0.0489004	0.182836	0	0	22.3244	67.3742	CFL2																							233,GO_Biological_Process_2023,Actin Filament Depolymerization (GO:0030042),1/10,0.0489003911418304,0.1828355415214619,0,0,22.32435465768799,67.37423003045056,CFL2
234	GO_Biological_Process_2023	Basement Membrane Organization (GO:0071711)	1/10	0.0489004	0.182836	0	0	22.3244	67.3742	NID2																							234,GO_Biological_Process_2023,Basement Membrane Organization (GO:0071711),1/10,0.0489003911418304,0.1828355415214619,0,0,22.32435465768799,67.37423003045056,NID2
235	GO_Biological_Process_2023	Regulation Of Peroxisome Proliferator Activated Receptor Signaling Pathway (GO:0035358)	1/10	0.0489004	0.182836	0	0	22.3244	67.3742	CITED2																							235,GO_Biological_Process_2023,Regulation Of Peroxisome Proliferator Activated Receptor Signaling Pathway (GO:0035358),1/10,0.0489003911418304,0.1828355415214619,0,0,22.32435465768799,67.37423003045056,CITED2
236	GO_Biological_Process_2023	Cellular Response To Leucine (GO:0071233)	1/10	0.0489004	0.182836	0	0	22.3244	67.3742	SESN3																							236,GO_Biological_Process_2023,Cellular Response To Leucine (GO:0071233),1/10,0.0489003911418304,0.1828355415214619,0,0,22.32435465768799,67.37423003045056,SESN3
237	GO_Biological_Process_2023	Positive Regulation Of Actin Filament Depolymerization (GO:0030836)	1/10	0.0489004	0.182836	0	0	22.3244	67.3742	CFL2																							237,GO_Biological_Process_2023,Positive Regulation Of Actin Filament Depolymerization (GO:0030836),1/10,0.0489003911418304,0.1828355415214619,0,0,22.32435465768799,67.37423003045056,CFL2
238	GO_Biological_Process_2023	Response To Leucine (GO:0043201)	1/10	0.0489004	0.182836	0	0	22.3244	67.3742	SESN3																							238,GO_Biological_Process_2023,Response To Leucine (GO:0043201),1/10,0.0489003911418304,0.1828355415214619,0,0,22.32435465768799,67.37423003045056,SESN3
239	GO_Biological_Process_2023	Response To Sterol (GO:0036314)	1/10	0.0489004	0.182836	0	0	22.3244	67.3742	RORA																							239,GO_Biological_Process_2023,Response To Sterol (GO:0036314),1/10,0.0489003911418304,0.1828355415214619,0,0,22.32435465768799,67.37423003045056,RORA
240	GO_Biological_Process_2023	Embryonic Appendage Morphogenesis (GO:0035113)	1/10	0.0489004	0.182836	0	0	22.3244	67.3742	MBNL1																							240,GO_Biological_Process_2023,Embryonic Appendage Morphogenesis (GO:0035113),1/10,0.0489003911418304,0.1828355415214619,0,0,22.32435465768799,67.37423003045056,MBNL1
241	GO_Biological_Process_2023	Establishment Of Epithelial Cell Apical/Basal Polarity (GO:0045198)	1/10	0.0489004	0.182836	0	0	22.3244	67.3742	RAP2A																							241,GO_Biological_Process_2023,Establishment Of Epithelial Cell Apical/Basal Polarity (GO:0045198),1/10,0.0489003911418304,0.1828355415214619,0,0,22.32435465768799,67.37423003045056,RAP2A
242	GO_Biological_Process_2023	Progesterone Receptor Signaling Pathway (GO:0050847)	1/10	0.0489004	0.182836	0	0	22.3244	67.3742	YAP1																							242,GO_Biological_Process_2023,Progesterone Receptor Signaling Pathway (GO:0050847),1/10,0.0489003911418304,0.1828355415214619,0,0,22.32435465768799,67.37423003045056,YAP1
243	GO_Biological_Process_2023	Protein Oxidation (GO:0018158)	1/10	0.0489004	0.182836	0	0	22.3244	67.3742	LOX																							243,GO_Biological_Process_2023,Protein Oxidation (GO:0018158),1/10,0.0489003911418304,0.1828355415214619,0,0,22.32435465768799,67.37423003045056,LOX
244	GO_Biological_Process_2023	Receptor-Mediated Endocytosis Of Virus By Host Cell (GO:0019065)	1/10	0.0489004	0.182836	0	0	22.3244	67.3742	CAV2																							244,GO_Biological_Process_2023,Receptor-Mediated Endocytosis Of Virus By Host Cell (GO:0019065),1/10,0.0489003911418304,0.1828355415214619,0,0,22.32435465768799,67.37423003045056,CAV2
245	GO_Biological_Process_2023	Positive Regulation Of Cell-Substrate Adhesion (GO:0010811)	2/71	0.0492185	0.182836	0	0	5.86542	17.6636	FN1	RREB1																						245,GO_Biological_Process_2023,Positive Regulation Of Cell-Substrate Adhesion (GO:0010811),2/71,0.0492185490137595,0.1828355415214619,0,0,5.865424430641822,17.663636014354466,FN1	RREB1
246	GO_Biological_Process_2023	Negative Regulation Of Cellular Response To Growth Factor Stimulus (GO:0090288)	2/71	0.0492185	0.182836	0	0	5.86542	17.6636	GREM1	CRIM1																						246,GO_Biological_Process_2023,Negative Regulation Of Cellular Response To Growth Factor Stimulus (GO:0090288),2/71,0.0492185490137595,0.1828355415214619,0,0,5.865424430641822,17.663636014354466,GREM1	CRIM1
247	GO_Biological_Process_2023	Cellular Response To Hypoxia (GO:0071456)	2/72	0.0504638	0.182836	0	0	5.78134	17.266	EPAS1	RORA																						247,GO_Biological_Process_2023,Cellular Response To Hypoxia (GO:0071456),2/72,0.0504637828415356,0.1828355415214619,0,0,5.78134110787172,17.265971584773993,EPAS1	RORA
248	GO_Biological_Process_2023	Transforming Growth Factor Beta Receptor Signaling Pathway (GO:0007179)	2/72	0.0504638	0.182836	0	0	5.78134	17.266	PXN	FOS																						248,GO_Biological_Process_2023,Transforming Growth Factor Beta Receptor Signaling Pathway (GO:0007179),2/72,0.0504637828415356,0.1828355415214619,0,0,5.78134110787172,17.265971584773993,PXN	FOS
249	GO_Biological_Process_2023	Membrane Organization (GO:0061024)	3/167	0.0514037	0.182836	0	0	3.7219	11.0468	CHP1	STX11	VAMP3																					249,GO_Biological_Process_2023,Membrane Organization (GO:0061024),3/167,0.0514036895977325,0.1828355415214619,0,0,3.7219009303495096,11.046770664030335,CHP1	STX11	VAMP3
250	GO_Biological_Process_2023	Regulation Of Rho Protein Signal Transduction (GO:0035023)	2/73	0.0517203	0.182836	0	0	5.69963	16.8817	ITGA3	ARHGEF3																						250,GO_Biological_Process_2023,Regulation Of Rho Protein Signal Transduction (GO:0035023),2/73,0.0517203452860749,0.1828355415214619,0,0,5.699626329405001,16.881746303056282,ITGA3	ARHGEF3
251	GO_Biological_Process_2023	Negative Regulation Of Leukocyte Chemotaxis (GO:0002689)	1/11	0.0536583	0.182836	0	0	20.0909	58.7683	GREM1																							251,GO_Biological_Process_2023,Negative Regulation Of Leukocyte Chemotaxis (GO:0002689),1/11,0.0536582567508638,0.1828355415214619,0,0,20.09090909090909,58.76831842188268,GREM1
252	GO_Biological_Process_2023	Regulation Of Epithelial Cell Apoptotic Process (GO:1904035)	1/11	0.0536583	0.182836	0	0	20.0909	58.7683	YAP1																							252,GO_Biological_Process_2023,Regulation Of Epithelial Cell Apoptotic Process (GO:1904035),1/11,0.0536582567508638,0.1828355415214619,0,0,20.09090909090909,58.76831842188268,YAP1
253	GO_Biological_Process_2023	Regulation Of Keratinocyte Migration (GO:0051547)	1/11	0.0536583	0.182836	0	0	20.0909	58.7683	FGF7																							253,GO_Biological_Process_2023,Regulation Of Keratinocyte Migration (GO:0051547),1/11,0.0536582567508638,0.1828355415214619,0,0,20.09090909090909,58.76831842188268,FGF7
254	GO_Biological_Process_2023	Cellular Response To Fluid Shear Stress (GO:0071498)	1/11	0.0536583	0.182836	0	0	20.0909	58.7683	MEF2C																							254,GO_Biological_Process_2023,Cellular Response To Fluid Shear Stress (GO:0071498),1/11,0.0536582567508638,0.1828355415214619,0,0,20.09090909090909,58.76831842188268,MEF2C
255	GO_Biological_Process_2023	Regulation Of Stress-Activated Protein Kinase Signaling Cascade (GO:0070302)	1/11	0.0536583	0.182836	0	0	20.0909	58.7683	GREM1																							255,GO_Biological_Process_2023,Regulation Of Stress-Activated Protein Kinase Signaling Cascade (GO:0070302),1/11,0.0536582567508638,0.1828355415214619,0,0,20.09090909090909,58.76831842188268,GREM1
256	GO_Biological_Process_2023	Cellular Response To Growth Hormone Stimulus (GO:0071378)	1/11	0.0536583	0.182836	0	0	20.0909	58.7683	PXN																							256,GO_Biological_Process_2023,Cellular Response To Growth Hormone Stimulus (GO:0071378),1/11,0.0536582567508638,0.1828355415214619,0,0,20.09090909090909,58.76831842188268,PXN
257	GO_Biological_Process_2023	Positive Regulation Of Behavior (GO:0048520)	1/11	0.0536583	0.182836	0	0	20.0909	58.7683	MEF2C																							257,GO_Biological_Process_2023,Positive Regulation Of Behavior (GO:0048520),1/11,0.0536582567508638,0.1828355415214619,0,0,20.09090909090909,58.76831842188268,MEF2C
258	GO_Biological_Process_2023	Cytidine To Uridine Editing (GO:0016554)	1/11	0.0536583	0.182836	0	0	20.0909	58.7683	RBM47																							258,GO_Biological_Process_2023,Cytidine To Uridine Editing (GO:0016554),1/11,0.0536582567508638,0.1828355415214619,0,0,20.09090909090909,58.76831842188268,RBM47
259	GO_Biological_Process_2023	Positive Regulation Of Circadian Rhythm (GO:0042753)	1/11	0.0536583	0.182836	0	0	20.0909	58.7683	RORA																							259,GO_Biological_Process_2023,Positive Regulation Of Circadian Rhythm (GO:0042753),1/11,0.0536582567508638,0.1828355415214619,0,0,20.09090909090909,58.76831842188268,RORA
260	GO_Biological_Process_2023	Dosage Compensation By Inactivation Of X Chromosome (GO:0009048)	1/11	0.0536583	0.182836	0	0	20.0909	58.7683	PCGF5																							260,GO_Biological_Process_2023,Dosage Compensation By Inactivation Of X Chromosome (GO:0009048),1/11,0.0536582567508638,0.1828355415214619,0,0,20.09090909090909,58.76831842188268,PCGF5
261	GO_Biological_Process_2023	Skeletal Muscle Fiber Development (GO:0048741)	1/11	0.0536583	0.182836	0	0	20.0909	58.7683	CAV2																							261,GO_Biological_Process_2023,Skeletal Muscle Fiber Development (GO:0048741),1/11,0.0536582567508638,0.1828355415214619,0,0,20.09090909090909,58.76831842188268,CAV2
262	GO_Biological_Process_2023	Smooth Muscle Cell Differentiation (GO:0051145)	1/11	0.0536583	0.182836	0	0	20.0909	58.7683	MEF2C																							262,GO_Biological_Process_2023,Smooth Muscle Cell Differentiation (GO:0051145),1/11,0.0536582567508638,0.1828355415214619,0,0,20.09090909090909,58.76831842188268,MEF2C
263	GO_Biological_Process_2023	Positive Regulation Of Keratinocyte Proliferation (GO:0010838)	1/11	0.0536583	0.182836	0	0	20.0909	58.7683	FGF7																							263,GO_Biological_Process_2023,Positive Regulation Of Keratinocyte Proliferation (GO:0010838),1/11,0.0536582567508638,0.1828355415214619,0,0,20.09090909090909,58.76831842188268,FGF7
264	GO_Biological_Process_2023	Intrinsic Apoptotic Signaling Pathway In Response To Oxidative Stress (GO:0008631)	1/11	0.0536583	0.182836	0	0	20.0909	58.7683	MAP3K5																							264,GO_Biological_Process_2023,Intrinsic Apoptotic Signaling Pathway In Response To Oxidative Stress (GO:0008631),1/11,0.0536582567508638,0.1828355415214619,0,0,20.09090909090909,58.76831842188268,MAP3K5
265	GO_Biological_Process_2023	Magnesium Ion Transport (GO:0015693)	1/11	0.0536583	0.182836	0	0	20.0909	58.7683	MAGT1																							265,GO_Biological_Process_2023,Magnesium Ion Transport (GO:0015693),1/11,0.0536582567508638,0.1828355415214619,0,0,20.09090909090909,58.76831842188268,MAGT1
266	GO_Biological_Process_2023	Melanocyte Differentiation (GO:0030318)	1/11	0.0536583	0.182836	0	0	20.0909	58.7683	MEF2C																							266,GO_Biological_Process_2023,Melanocyte Differentiation (GO:0030318),1/11,0.0536582567508638,0.1828355415214619,0,0,20.09090909090909,58.76831842188268,MEF2C
267	GO_Biological_Process_2023	Negative Regulation Of Bone Remodeling (GO:0046851)	1/11	0.0536583	0.182836	0	0	20.0909	58.7683	GREM1																							267,GO_Biological_Process_2023,Negative Regulation Of Bone Remodeling (GO:0046851),1/11,0.0536582567508638,0.1828355415214619,0,0,20.09090909090909,58.76831842188268,GREM1
268	GO_Biological_Process_2023	Negative Regulation Of calcineurin-NFAT Signaling Cascade (GO:0070885)	1/11	0.0536583	0.182836	0	0	20.0909	58.7683	CHP1																							268,GO_Biological_Process_2023,Negative Regulation Of calcineurin-NFAT Signaling Cascade (GO:0070885),1/11,0.0536582567508638,0.1828355415214619,0,0,20.09090909090909,58.76831842188268,CHP1
269	GO_Biological_Process_2023	Negative Regulation Of Calcineurin-Mediated Signaling (GO:0106057)	1/11	0.0536583	0.182836	0	0	20.0909	58.7683	CHP1																							269,GO_Biological_Process_2023,Negative Regulation Of Calcineurin-Mediated Signaling (GO:0106057),1/11,0.0536582567508638,0.1828355415214619,0,0,20.09090909090909,58.76831842188268,CHP1
270	GO_Biological_Process_2023	Generation Of Neurons (GO:0048699)	3/172	0.0552128	0.186532	0	0	3.61087	10.4591	MEF2C	CEP85L	DDIT4																					270,GO_Biological_Process_2023,Generation Of Neurons (GO:0048699),3/172,0.0552127694919147,0.1865317843530306,0,0,3.6108704935033247,10.45910672363807,MEF2C	CEP85L	DDIT4
271	GO_Biological_Process_2023	Vesicle-Mediated Transport (GO:0016192)	5/411	0.0553681	0.186532	0	0	2.52709	7.31278	GOLGA4	CAV2	REPS2	STX11	VAMP3																			271,GO_Biological_Process_2023,Vesicle-Mediated Transport (GO:0016192),5/411,0.0553680663596985,0.1865317843530306,0,0,2.527093596059113,7.3127828324298,GOLGA4	CAV2	REPS2	STX11	VAMP3
272	GO_Biological_Process_2023	Neuron Differentiation (GO:0030182)	3/173	0.0559904	0.186532	0	0	3.58945	10.3469	MEF2C	DDIT4	RORB																					272,GO_Biological_Process_2023,Neuron Differentiation (GO:0030182),3/173,0.0559904463785372,0.1865317843530306,0,0,3.5894481503941784,10.346850641993324,MEF2C	DDIT4	RORB
273	GO_Biological_Process_2023	Positive Regulation Of Hydrolase Activity (GO:0051345)	3/176	0.0583549	0.186532	0	0	3.52667	10.02	BCAR3	CAV2	ITGA6																					273,GO_Biological_Process_2023,Positive Regulation Of Hydrolase Activity (GO:0051345),3/176,0.0583548847938619,0.1865317843530306,0,0,3.526667063941362,10.020009516851996,BCAR3	CAV2	ITGA6
274	GO_Biological_Process_2023	Negative Regulation Of Intrinsic Apoptotic Signaling Pathway In Response To DNA Damage By P53 Class Mediator (GO:1902166)	1/12	0.0583926	0.186532	0	0	18.2635	51.8788	CD44																							274,GO_Biological_Process_2023,Negative Regulation Of Intrinsic Apoptotic Signaling Pathway In Response To DNA Damage By P53 Class Mediator (GO:1902166),1/12,0.0583925585800791,0.1865317843530306,0,0,18.26354453627181,51.878818604154176,CD44
275	GO_Biological_Process_2023	Negative Regulation Of Mononuclear Cell Migration (GO:0071676)	1/12	0.0583926	0.186532	0	0	18.2635	51.8788	GREM1																							275,GO_Biological_Process_2023,Negative Regulation Of Mononuclear Cell Migration (GO:0071676),1/12,0.0583925585800791,0.1865317843530306,0,0,18.26354453627181,51.878818604154176,GREM1
276	GO_Biological_Process_2023	Biogenic Amine Metabolic Process (GO:0006576)	1/12	0.0583926	0.186532	0	0	18.2635	51.8788	HNMT																							276,GO_Biological_Process_2023,Biogenic Amine Metabolic Process (GO:0006576),1/12,0.0583925585800791,0.1865317843530306,0,0,18.26354453627181,51.878818604154176,HNMT
277	GO_Biological_Process_2023	Cellular Component Maintenance (GO:0043954)	1/12	0.0583926	0.186532	0	0	18.2635	51.8788	ITGA3																							277,GO_Biological_Process_2023,Cellular Component Maintenance (GO:0043954),1/12,0.0583925585800791,0.1865317843530306,0,0,18.26354453627181,51.878818604154176,ITGA3
278	GO_Biological_Process_2023	Cellular Response To Acidic pH (GO:0071468)	1/12	0.0583926	0.186532	0	0	18.2635	51.8788	CHP1																							278,GO_Biological_Process_2023,Cellular Response To Acidic pH (GO:0071468),1/12,0.0583925585800791,0.1865317843530306,0,0,18.26354453627181,51.878818604154176,CHP1
279	GO_Biological_Process_2023	Cellular Response To Leucine Starvation (GO:1990253)	1/12	0.0583926	0.186532	0	0	18.2635	51.8788	SESN3																							279,GO_Biological_Process_2023,Cellular Response To Leucine Starvation (GO:1990253),1/12,0.0583925585800791,0.1865317843530306,0,0,18.26354453627181,51.878818604154176,SESN3
280	GO_Biological_Process_2023	Regulation Of Vascular Associated Smooth Muscle Cell Migration (GO:1904752)	1/12	0.0583926	0.186532	0	0	18.2635	51.8788	MEF2C																							280,GO_Biological_Process_2023,Regulation Of Vascular Associated Smooth Muscle Cell Migration (GO:1904752),1/12,0.0583925585800791,0.1865317843530306,0,0,18.26354453627181,51.878818604154176,MEF2C
281	GO_Biological_Process_2023	Endochondral Bone Morphogenesis (GO:0060350)	1/12	0.0583926	0.186532	0	0	18.2635	51.8788	MEF2C																							281,GO_Biological_Process_2023,Endochondral Bone Morphogenesis (GO:0060350),1/12,0.0583925585800791,0.1865317843530306,0,0,18.26354453627181,51.878818604154176,MEF2C
282	GO_Biological_Process_2023	Eye Photoreceptor Cell Differentiation (GO:0001754)	1/12	0.0583926	0.186532	0	0	18.2635	51.8788	RORB																							282,GO_Biological_Process_2023,Eye Photoreceptor Cell Differentiation (GO:0001754),1/12,0.0583925585800791,0.1865317843530306,0,0,18.26354453627181,51.878818604154176,RORB
283	GO_Biological_Process_2023	Positive Regulation Of Purine Nucleotide Biosynthetic Process (GO:1900373)	1/12	0.0583926	0.186532	0	0	18.2635	51.8788	TMSB4X																							283,GO_Biological_Process_2023,Positive Regulation Of Purine Nucleotide Biosynthetic Process (GO:1900373),1/12,0.0583925585800791,0.1865317843530306,0,0,18.26354453627181,51.878818604154176,TMSB4X
284	GO_Biological_Process_2023	Positive Regulation Of Sodium Ion Transmembrane Transporter Activity (GO:2000651)	1/12	0.0583926	0.186532	0	0	18.2635	51.8788	CHP1																							284,GO_Biological_Process_2023,Positive Regulation Of Sodium Ion Transmembrane Transporter Activity (GO:2000651),1/12,0.0583925585800791,0.1865317843530306,0,0,18.26354453627181,51.878818604154176,CHP1
285	GO_Biological_Process_2023	Ionotropic Glutamate Receptor Signaling Pathway (GO:0035235)	1/12	0.0583926	0.186532	0	0	18.2635	51.8788	CPEB4																							285,GO_Biological_Process_2023,Ionotropic Glutamate Receptor Signaling Pathway (GO:0035235),1/12,0.0583925585800791,0.1865317843530306,0,0,18.26354453627181,51.878818604154176,CPEB4
286	GO_Biological_Process_2023	Morphogenesis Of A Polarized Epithelium (GO:0001738)	1/12	0.0583926	0.186532	0	0	18.2635	51.8788	YAP1																							286,GO_Biological_Process_2023,Morphogenesis Of A Polarized Epithelium (GO:0001738),1/12,0.0583925585800791,0.1865317843530306,0,0,18.26354453627181,51.878818604154176,YAP1
287	GO_Biological_Process_2023	Negative Regulation Of JUN Kinase Activity (GO:0043508)	1/12	0.0583926	0.186532	0	0	18.2635	51.8788	HIPK3																							287,GO_Biological_Process_2023,Negative Regulation Of JUN Kinase Activity (GO:0043508),1/12,0.0583925585800791,0.1865317843530306,0,0,18.26354453627181,51.878818604154176,HIPK3
288	GO_Biological_Process_2023	Regulation Of Neuron Differentiation (GO:0045664)	2/79	0.0594898	0.188078	0	0	5.25391	14.8263	MEF2C	YWHAG																						288,GO_Biological_Process_2023,Regulation Of Neuron Differentiation (GO:0045664),2/79,0.0594897545967717,0.1880775746702062,0,0,5.253909355950173,14.8262756693766,MEF2C	YWHAG
289	GO_Biological_Process_2023	Vesicle Fusion (GO:0006906)	2/79	0.0594898	0.188078	0	0	5.25391	14.8263	CAV2	VAMP3																						289,GO_Biological_Process_2023,Vesicle Fusion (GO:0006906),2/79,0.0594897545967717,0.1880775746702062,0,0,5.253909355950173,14.8262756693766,CAV2	VAMP3
290	GO_Biological_Process_2023	Positive Regulation Of Protein Localization To Membrane (GO:1905477)	2/79	0.0594898	0.188078	0	0	5.25391	14.8263	ITGA3	CHP1																						290,GO_Biological_Process_2023,Positive Regulation Of Protein Localization To Membrane (GO:1905477),2/79,0.0594897545967717,0.1880775746702062,0,0,5.253909355950173,14.8262756693766,ITGA3	CHP1
291	GO_Biological_Process_2023	Negative Regulation Of NF-kappaB Transcription Factor Activity (GO:0032088)	2/818	0.0621639	0.188422	0	0	5.12038	14.2243	TMSB4X	CHP1																						291,GO_Biological_Process_2023,Negative Regulation Of NF-kappaB Transcription Factor Activity (GO:0032088),2/81,0.0621638842786596,0.1884219262687538,0,0,5.120382330147248,14.224325268693594,TMSB4X	CHP1
292	GO_Biological_Process_2023	Regulation Of Intrinsic Apoptotic Signaling Pathway In Response To DNA Damage By P53 Class Mediator (GO:1902165)	1/13	0.0631034	0.188422	0	0	16.7407	46.2543	CD44																							292,GO_Biological_Process_2023,Regulation Of Intrinsic Apoptotic Signaling Pathway In Response To DNA Damage By P53 Class Mediator (GO:1902165),1/13,0.0631034120924418,0.1884219262687538,0,0,16.74074074074074,46.254339159717055,CD44
293	GO_Biological_Process_2023	Regulation Of Lamellipodium Organization (GO:1902743)	1/13	0.0631034	0.188422	0	0	16.7407	46.2543	CD44																							293,GO_Biological_Process_2023,Regulation Of Lamellipodium Organization (GO:1902743),1/13,0.0631034120924418,0.1884219262687538,0,0,16.74074074074074,46.254339159717055,CD44
294	GO_Biological_Process_2023	Negative Regulation Of Secretion (GO:0051048)	1/13	0.0631034	0.188422	0	0	16.7407	46.2543	VAMP3																							294,GO_Biological_Process_2023,Negative Regulation Of Secretion (GO:0051048),1/13,0.0631034120924418,0.1884219262687538,0,0,16.74074074074074,46.254339159717055,VAMP3
295	GO_Biological_Process_2023	Nucleotide-Sugar Metabolic Process (GO:0009225)	1/13	0.0631034	0.188422	0	0	16.7407	46.2543	GFPT2																							295,GO_Biological_Process_2023,Nucleotide-Sugar Metabolic Process (GO:0009225),1/13,0.0631034120924418,0.1884219262687538,0,0,16.74074074074074,46.254339159717055,GFPT2
296	GO_Biological_Process_2023	Cardiocyte Differentiation (GO:0035051)	1/13	0.0631034	0.188422	0	0	16.7407	46.2543	GREM1																							296,GO_Biological_Process_2023,Cardiocyte Differentiation (GO:0035051),1/13,0.0631034120924418,0.1884219262687538,0,0,16.74074074074074,46.254339159717055,GREM1
297	GO_Biological_Process_2023	Positive Regulation Of Brown Fat Cell Differentiation (GO:0090336)	1/13	0.0631034	0.188422	0	0	16.7407	46.2543	RREB1																							297,GO_Biological_Process_2023,Positive Regulation Of Brown Fat Cell Differentiation (GO:0090336),1/13,0.0631034120924418,0.1884219262687538,0,0,16.74074074074074,46.254339159717055,RREB1
298	GO_Biological_Process_2023	Cytoplasmic Sequestering Of Transcription Factor (GO:0042994)	1/13	0.0631034	0.188422	0	0	16.7407	46.2543	TMSB4X																							298,GO_Biological_Process_2023,Cytoplasmic Sequestering Of Transcription Factor (GO:0042994),1/13,0.0631034120924418,0.1884219262687538,0,0,16.74074074074074,46.254339159717055,TMSB4X
299	GO_Biological_Process_2023	Positive Regulation Of Cardiac Muscle Cell Proliferation (GO:0060045)	1/13	0.0631034	0.188422	0	0	16.7407	46.2543	MEF2C																							299,GO_Biological_Process_2023,Positive Regulation Of Cardiac Muscle Cell Proliferation (GO:0060045),1/13,0.0631034120924418,0.1884219262687538,0,0,16.74074074074074,46.254339159717055,MEF2C
300	GO_Biological_Process_2023	Response To Progesterone (GO:0032570)	1/13	0.0631034	0.188422	0	0	16.7407	46.2543	YAP1																							300,GO_Biological_Process_2023,Response To Progesterone (GO:0032570),1/13,0.0631034120924418,0.1884219262687538,0,0,16.74074074074074,46.254339159717055,YAP1
301	GO_Biological_Process_2023	Positive Regulation Of Glycoprotein Biosynthetic Process (GO:0010560)	1/13	0.0631034	0.188422	0	0	16.7407	46.2543	CHP1																							301,GO_Biological_Process_2023,Positive Regulation Of Glycoprotein Biosynthetic Process (GO:0010560),1/13,0.0631034120924418,0.1884219262687538,0,0,16.74074074074074,46.254339159717055,CHP1
302	GO_Biological_Process_2023	Eye Photoreceptor Cell Development (GO:0042462)	1/13	0.0631034	0.188422	0	0	16.7407	46.2543	RORB																							302,GO_Biological_Process_2023,Eye Photoreceptor Cell Development (GO:0042462),1/13,0.0631034120924418,0.1884219262687538,0,0,16.74074074074074,46.254339159717055,RORB
303	GO_Biological_Process_2023	Interleukin-6-Mediated Signaling Pathway (GO:0070102)	1/13	0.0631034	0.188422	0	0	16.7407	46.2543	YAP1																							303,GO_Biological_Process_2023,Interleukin-6-Mediated Signaling Pathway (GO:0070102),1/13,0.0631034120924418,0.1884219262687538,0,0,16.74074074074074,46.254339159717055,YAP1
304	GO_Biological_Process_2023	Microvillus Organization (GO:0032528)	1/13	0.0631034	0.188422	0	0	16.7407	46.2543	RAP2A																							304,GO_Biological_Process_2023,Microvillus Organization (GO:0032528),1/13,0.0631034120924418,0.1884219262687538,0,0,16.74074074074074,46.254339159717055,RAP2A
305	GO_Biological_Process_2023	Negative Regulation Of DNA Damage Response, Signal Transduction By P53 Class Mediator (GO:0043518)	1/13	0.0631034	0.188422	0	0	16.7407	46.2543	CD44																							305,GO_Biological_Process_2023,"Negative Regulation Of DNA Damage Response, Signal Transduction By P53 Class Mediator (GO:0043518)",1/13,0.0631034120924418,0.1884219262687538,0,0,16.74074074074074,46.254339159717055,CD44
306	GO_Biological_Process_2023	Negative Regulation Of Bone Mineralization (GO:0030502)	1/13	0.0631034	0.188422	0	0	16.7407	46.2543	GREM1																							306,GO_Biological_Process_2023,Negative Regulation Of Bone Mineralization (GO:0030502),1/13,0.0631034120924418,0.1884219262687538,0,0,16.74074074074074,46.254339159717055,GREM1
307	GO_Biological_Process_2023	Negative Regulation Of Cartilage Development (GO:0061037)	1/13	0.0631034	0.188422	0	0	16.7407	46.2543	GREM1																							307,GO_Biological_Process_2023,Negative Regulation Of Cartilage Development (GO:0061037),1/13,0.0631034120924418,0.1884219262687538,0,0,16.74074074074074,46.254339159717055,GREM1
308	GO_Biological_Process_2023	Regulation Of Phosphorylation (GO:0042325)	2/82	0.0635162	0.188422	0	0	5.05612	13.937	FN1	ITGA6																						308,GO_Biological_Process_2023,Regulation Of Phosphorylation (GO:0042325),2/82,0.0635161526621471,0.1884219262687538,0,0,5.056122448979592,13.93700450766989,FN1	ITGA6
309	GO_Biological_Process_2023	RNA Processing (GO:0006396)	3/183	0.0640528	0.188422	0	0	3.38832	9.31126	MBNL1	CELF2	ADARB1																					309,GO_Biological_Process_2023,RNA Processing (GO:0006396),3/183,0.0640527712862688,0.1884219262687538,0,0,3.388316151202749,9.31125536856977,MBNL1	CELF2	ADARB1
310	GO_Biological_Process_2023	Phosphate-Containing Compound Metabolic Process (GO:0006796)	3/184	0.0648871	0.188422	0	0	3.36943	9.21573	DUSP5	GFPT2	HNMT																					310,GO_Biological_Process_2023,Phosphate-Containing Compound Metabolic Process (GO:0006796),3/184,0.0648871479800279,0.1884219262687538,0,0,3.369425300449963,9.215734354840295,DUSP5	GFPT2	HNMT
311	GO_Biological_Process_2023	Regulation Of Cysteine-Type Endopeptidase Activity Involved In Apoptotic Process (GO:0043281)	2/84	0.0662504	0.188422	0	0	4.9323	13.3878	CD44	MAP3K5																						311,GO_Biological_Process_2023,Regulation Of Cysteine-Type Endopeptidase Activity Involved In Apoptotic Process (GO:0043281),2/84,0.0662504359060044,0.1884219262687538,0,0,4.9323046291687405,13.387819731164344,CD44	MAP3K5
312	GO_Biological_Process_2023	Regulation Of Endothelial Cell Chemotaxis (GO:2001026)	1/14	0.0677909	0.188422	0	0	15.4522	41.587	TMSB4X																							312,GO_Biological_Process_2023,Regulation Of Endothelial Cell Chemotaxis (GO:2001026),1/14,0.0677909321684321,0.1884219262687538,0,0,15.452214452214452,41.58695944336839,TMSB4X
313	GO_Biological_Process_2023	Negative Regulation Of Nucleocytoplasmic Transport (GO:0046823)	1/14	0.0677909	0.188422	0	0	15.4522	41.587	CHP1																							313,GO_Biological_Process_2023,Negative Regulation Of Nucleocytoplasmic Transport (GO:0046823),1/14,0.0677909321684321,0.1884219262687538,0,0,15.452214452214452,41.58695944336839,CHP1
314	GO_Biological_Process_2023	Negative Regulation Of Smooth Muscle Cell Migration (GO:0014912)	1/14	0.0677909	0.188422	0	0	15.4522	41.587	MEF2C																							314,GO_Biological_Process_2023,Negative Regulation Of Smooth Muscle Cell Migration (GO:0014912),1/14,0.0677909321684321,0.1884219262687538,0,0,15.452214452214452,41.58695944336839,MEF2C
315	GO_Biological_Process_2023	Negative Regulation Of Transcription Regulatory Region DNA Binding (GO:2000678)	1/14	0.0677909	0.188422	0	0	15.4522	41.587	TMSB4X																							315,GO_Biological_Process_2023,Negative Regulation Of Transcription Regulatory Region DNA Binding (GO:2000678),1/14,0.0677909321684321,0.1884219262687538,0,0,15.452214452214452,41.58695944336839,TMSB4X
316	GO_Biological_Process_2023	Photoreceptor Cell Development (GO:0042461)	1/14	0.0677909	0.188422	0	0	15.4522	41.587	RORB																							316,GO_Biological_Process_2023,Photoreceptor Cell Development (GO:0042461),1/14,0.0677909321684321,0.1884219262687538,0,0,15.452214452214452,41.58695944336839,RORB
317	GO_Biological_Process_2023	Positive Regulation Of Endothelial Cell Chemotaxis (GO:2001028)	1/14	0.0677909	0.188422	0	0	15.4522	41.587	TMSB4X																							317,GO_Biological_Process_2023,Positive Regulation Of Endothelial Cell Chemotaxis (GO:2001028),1/14,0.0677909321684321,0.1884219262687538,0,0,15.452214452214452,41.58695944336839,TMSB4X
318	GO_Biological_Process_2023	Endoderm Development (GO:0007492)	1/14	0.0677909	0.188422	0	0	15.4522	41.587	DUSP5																							318,GO_Biological_Process_2023,Endoderm Development (GO:0007492),1/14,0.0677909321684321,0.1884219262687538,0,0,15.452214452214452,41.58695944336839,DUSP5
319	GO_Biological_Process_2023	Positive Regulation Of Heterotypic Cell-Cell Adhesion (GO:0034116)	1/14	0.0677909	0.188422	0	0	15.4522	41.587	CD44																							319,GO_Biological_Process_2023,Positive Regulation Of Heterotypic Cell-Cell Adhesion (GO:0034116),1/14,0.0677909321684321,0.1884219262687538,0,0,15.452214452214452,41.58695944336839,CD44
320	GO_Biological_Process_2023	Establishment Of Apical/Basal Cell Polarity (GO:0035089)	1/14	0.0677909	0.188422	0	0	15.4522	41.587	RAP2A																							320,GO_Biological_Process_2023,Establishment Of Apical/Basal Cell Polarity (GO:0035089),1/14,0.0677909321684321,0.1884219262687538,0,0,15.452214452214452,41.58695944336839,RAP2A
321	GO_Biological_Process_2023	Synaptic Vesicle Membrane Organization (GO:0048499)	1/14	0.0677909	0.188422	0	0	15.4522	41.587	STX11																							321,GO_Biological_Process_2023,Synaptic Vesicle Membrane Organization (GO:0048499),1/14,0.0677909321684321,0.1884219262687538,0,0,15.452214452214452,41.58695944336839,STX11
322	GO_Biological_Process_2023	Histone H2A Monoubiquitination (GO:0035518)	1/14	0.0677909	0.188422	0	0	15.4522	41.587	PCGF5																							322,GO_Biological_Process_2023,Histone H2A Monoubiquitination (GO:0035518),1/14,0.0677909321684321,0.1884219262687538,0,0,15.452214452214452,41.58695944336839,PCGF5
323	GO_Biological_Process_2023	Hyaluronan Metabolic Process (GO:0030212)	1/14	0.0677909	0.188422	0	0	15.4522	41.587	CD44																							323,GO_Biological_Process_2023,Hyaluronan Metabolic Process (GO:0030212),1/14,0.0677909321684321,0.1884219262687538,0,0,15.452214452214452,41.58695944336839,CD44
324	GO_Biological_Process_2023	Positive Regulation Of Type I Interferon-Mediated Signaling Pathway (GO:0060340)	1/14	0.0677909	0.188422	0	0	15.4522	41.587	RBM47																							324,GO_Biological_Process_2023,Positive Regulation Of Type I Interferon-Mediated Signaling Pathway (GO:0060340),1/14,0.0677909321684321,0.1884219262687538,0,0,15.452214452214452,41.58695944336839,RBM47
325	GO_Biological_Process_2023	Microvillus Assembly (GO:0030033)	1/14	0.0677909	0.188422	0	0	15.4522	41.587	RAP2A																							325,GO_Biological_Process_2023,Microvillus Assembly (GO:0030033),1/14,0.0677909321684321,0.1884219262687538,0,0,15.452214452214452,41.58695944336839,RAP2A
326	GO_Biological_Process_2023	Regulation Of ATP Biosynthetic Process (GO:2001169)	1/14	0.0677909	0.188422	0	0	15.4522	41.587	TMSB4X																							326,GO_Biological_Process_2023,Regulation Of ATP Biosynthetic Process (GO:2001169),1/14,0.0677909321684321,0.1884219262687538,0,0,15.452214452214452,41.58695944336839,TMSB4X
327	GO_Biological_Process_2023	Myotube Cell Development (GO:0014904)	1/14	0.0677909	0.188422	0	0	15.4522	41.587	CAV2																							327,GO_Biological_Process_2023,Myotube Cell Development (GO:0014904),1/14,0.0677909321684321,0.1884219262687538,0,0,15.452214452214452,41.58695944336839,CAV2
328	GO_Biological_Process_2023	Regulation Of Bone Remodeling (GO:0046850)	1/14	0.0677909	0.188422	0	0	15.4522	41.587	GREM1																							328,GO_Biological_Process_2023,Regulation Of Bone Remodeling (GO:0046850),1/14,0.0677909321684321,0.1884219262687538,0,0,15.452214452214452,41.58695944336839,GREM1
329	GO_Biological_Process_2023	Negative Regulation Of Chondrocyte Differentiation (GO:0032331)	1/14	0.0677909	0.188422	0	0	15.4522	41.587	GREM1																							329,GO_Biological_Process_2023,Negative Regulation Of Chondrocyte Differentiation (GO:0032331),1/14,0.0677909321684321,0.1884219262687538,0,0,15.452214452214452,41.58695944336839,GREM1
330	GO_Biological_Process_2023	Negative Regulation Of Cilium Assembly (GO:1902018)	1/14	0.0677909	0.188422	0	0	15.4522	41.587	YAP1																							330,GO_Biological_Process_2023,Negative Regulation Of Cilium Assembly (GO:1902018),1/14,0.0677909321684321,0.1884219262687538,0,0,15.452214452214452,41.58695944336839,YAP1
331	GO_Biological_Process_2023	Exocytosis (GO:0006887)	2/86	0.0690235	0.19127	0	0	4.81438	12.8703	STX11	VAMP3																						331,GO_Biological_Process_2023,Exocytosis (GO:0006887),2/86,0.0690235124413976,0.1912699742351983,0,0,4.814382896015549,12.870328659591635,STX11	VAMP3
332	GO_Biological_Process_2023	Positive Regulation Of MAPK Cascade (GO:0043410)	4/310	0.0700975	0.193663	0	0	2.66803	7.09127	BCAR3	MEF2C	CAV2	CD44																				332,GO_Biological_Process_2023,Positive Regulation Of MAPK Cascade (GO:0043410),4/310,0.0700974643040829,0.1936626641434122,0,0,2.668028322440087,7.091268857265088,BCAR3	MEF2C	CAV2	CD44
333	GO_Biological_Process_2023	DNA Alkylation (GO:0006305)	1/15	0.0724552	0.19548	0	0	14.3478	37.6598	FOS																							333,GO_Biological_Process_2023,DNA Alkylation (GO:0006305),1/15,0.0724552331756038,0.1954803944913652,0,0,14.347763347763347,37.6598138369901,FOS
334	GO_Biological_Process_2023	Regulation Of Hormone Secretion (GO:0046883)	1/15	0.0724552	0.19548	0	0	14.3478	37.6598	VAMP3																							334,GO_Biological_Process_2023,Regulation Of Hormone Secretion (GO:0046883),1/15,0.0724552331756038,0.1954803944913652,0,0,14.347763347763347,37.6598138369901,VAMP3
335	GO_Biological_Process_2023	Neurotrophin Signaling Pathway (GO:0038179)	1/15	0.0724552	0.19548	0	0	14.3478	37.6598	DDIT4																							335,GO_Biological_Process_2023,Neurotrophin Signaling Pathway (GO:0038179),1/15,0.0724552331756038,0.1954803944913652,0,0,14.347763347763347,37.6598138369901,DDIT4
336	GO_Biological_Process_2023	Nucleotide-Sugar Biosynthetic Process (GO:0009226)	1/15	0.0724552	0.19548	0	0	14.3478	37.6598	GFPT2																							336,GO_Biological_Process_2023,Nucleotide-Sugar Biosynthetic Process (GO:0009226),1/15,0.0724552331756038,0.1954803944913652,0,0,14.347763347763347,37.6598138369901,GFPT2
337	GO_Biological_Process_2023	Cellular Response To Sterol (GO:0036315)	1/15	0.0724552	0.19548	0	0	14.3478	37.6598	RORA																							337,GO_Biological_Process_2023,Cellular Response To Sterol (GO:0036315),1/15,0.0724552331756038,0.1954803944913652,0,0,14.347763347763347,37.6598138369901,RORA
338	GO_Biological_Process_2023	Renal Filtration (GO:0097205)	1/15	0.0724552	0.19548	0	0	14.3478	37.6598	ITGA3																							338,GO_Biological_Process_2023,Renal Filtration (GO:0097205),1/15,0.0724552331756038,0.1954803944913652,0,0,14.347763347763347,37.6598138369901,ITGA3
339	GO_Biological_Process_2023	Epiboly Involved In Wound Healing (GO:0090505)	1/15	0.0724552	0.19548	0	0	14.3478	37.6598	CD44																							339,GO_Biological_Process_2023,Epiboly Involved In Wound Healing (GO:0090505),1/15,0.0724552331756038,0.1954803944913652,0,0,14.347763347763347,37.6598138369901,CD44
340	GO_Biological_Process_2023	Regulation Of Carbohydrate Metabolic Process (GO:0006109)	1/15	0.0724552	0.19548	0	0	14.3478	37.6598	RORA																							340,GO_Biological_Process_2023,Regulation Of Carbohydrate Metabolic Process (GO:0006109),1/15,0.0724552331756038,0.1954803944913652,0,0,14.347763347763347,37.6598138369901,RORA
341	GO_Biological_Process_2023	Positive Regulation Of Peptidyl-Serine Phosphorylation (GO:0033138)	2/89	0.0732536	0.197057	0	0	4.64767	12.1482	BCAR3	CD44																						341,GO_Biological_Process_2023,Positive Regulation Of Peptidyl-Serine Phosphorylation (GO:0033138),2/89,0.0732536203857354,0.1970565226750777,0,0,4.647665962936899,12.148197603177868,BCAR3	CD44
342	GO_Biological_Process_2023	Supramolecular Fiber Organization (GO:0097435)	4/316	0.074061	0.197835	0	0	2.61592	6.80889	GREM1	LOX	COL12A1	CHP1																				342,GO_Biological_Process_2023,Supramolecular Fiber Organization (GO:0097435),4/316,0.0740609817272023,0.1978354264679769,0,0,2.6159188034188032,6.808887283453697,GREM1	LOX	COL12A1	CHP1
343	GO_Biological_Process_2023	Regulation Of Peptidyl-Tyrosine Phosphorylation (GO:0050730)	2/90	0.0746819	0.197835	0	0	4.59462	11.9208	FGF7	CD44																						343,GO_Biological_Process_2023,Regulation Of Peptidyl-Tyrosine Phosphorylation (GO:0050730),2/90,0.0746819496854827,0.1978354264679769,0,0,4.594619666048238,11.920818158765336,FGF7	CD44
344	GO_Biological_Process_2023	Regulation Of Epithelial Cell Proliferation (GO:0050678)	2/91	0.0761192	0.197835	0	0	4.54277	11.6997	YAP1	FGF7																						344,GO_Biological_Process_2023,Regulation Of Epithelial Cell Proliferation (GO:0050678),2/91,0.0761192182371278,0.1978354264679769,0,0,4.542765420775051,11.699685676018186,YAP1	FGF7
345	GO_Biological_Process_2023	Positive Regulation Of MAP Kinase Activity (GO:0043406)	2/91	0.0761192	0.197835	0	0	4.54277	11.6997	MEF2C	MAP3K5																						345,GO_Biological_Process_2023,Positive Regulation Of MAP Kinase Activity (GO:0043406),2/91,0.0761192182371278,0.1978354264679769,0,0,4.542765420775051,11.699685676018186,MEF2C	MAP3K5
346	GO_Biological_Process_2023	Negative Regulation Of Intrinsic Apoptotic Signaling Pathway By P53 Class Mediator (GO:1902254)	1/16	0.0770964	0.197835	0	0	13.3906	34.316	CD44																							346,GO_Biological_Process_2023,Negative Regulation Of Intrinsic Apoptotic Signaling Pathway By P53 Class Mediator (GO:1902254),1/16,0.0770964289305897,0.1978354264679769,0,0,13.390572390572393,34.31599732708391,CD44
347	GO_Biological_Process_2023	Negative Regulation Of Phosphatase Activity (GO:0010923)	1/16	0.0770964	0.197835	0	0	13.3906	34.316	CHP1																							347,GO_Biological_Process_2023,Negative Regulation Of Phosphatase Activity (GO:0010923),1/16,0.0770964289305897,0.1978354264679769,0,0,13.390572390572393,34.31599732708391,CHP1
348	GO_Biological_Process_2023	Autonomic Nervous System Development (GO:0048483)	1/16	0.0770964	0.197835	0	0	13.3906	34.316	FN1																							348,GO_Biological_Process_2023,Autonomic Nervous System Development (GO:0048483),1/16,0.0770964289305897,0.1978354264679769,0,0,13.390572390572393,34.31599732708391,FN1
349	GO_Biological_Process_2023	Regulation Of Osteoblast Proliferation (GO:0033688)	1/16	0.0770964	0.197835	0	0	13.3906	34.316	GREM1																							349,GO_Biological_Process_2023,Regulation Of Osteoblast Proliferation (GO:0033688),1/16,0.0770964289305897,0.1978354264679769,0,0,13.390572390572393,34.31599732708391,GREM1
350	GO_Biological_Process_2023	Regulation Of Stem Cell Proliferation (GO:0072091)	1/16	0.0770964	0.197835	0	0	13.3906	34.316	YAP1																							350,GO_Biological_Process_2023,Regulation Of Stem Cell Proliferation (GO:0072091),1/16,0.0770964289305897,0.1978354264679769,0,0,13.390572390572393,34.31599732708391,YAP1
351	GO_Biological_Process_2023	Regulation Of Steroid Biosynthetic Process (GO:0050810)	1/16	0.0770964	0.197835	0	0	13.3906	34.316	EGR1																							351,GO_Biological_Process_2023,Regulation Of Steroid Biosynthetic Process (GO:0050810),1/16,0.0770964289305897,0.1978354264679769,0,0,13.390572390572393,34.31599732708391,EGR1
352	GO_Biological_Process_2023	Cellular Response To Gamma Radiation (GO:0071480)	1/16	0.0770964	0.197835	0	0	13.3906	34.316	YAP1																							352,GO_Biological_Process_2023,Cellular Response To Gamma Radiation (GO:0071480),1/16,0.0770964289305897,0.1978354264679769,0,0,13.390572390572393,34.31599732708391,YAP1
353	GO_Biological_Process_2023	Cellular Response To Nitrogen Compound (GO:1901699)	1/16	0.0770964	0.197835	0	0	13.3906	34.316	DDI2																							353,GO_Biological_Process_2023,Cellular Response To Nitrogen Compound (GO:1901699),1/16,0.0770964289305897,0.1978354264679769,0,0,13.390572390572393,34.31599732708391,DDI2
354	GO_Biological_Process_2023	Positive Regulation Of Cardiac Muscle Tissue Growth (GO:0055023)	1/16	0.0770964	0.197835	0	0	13.3906	34.316	MEF2C																							354,GO_Biological_Process_2023,Positive Regulation Of Cardiac Muscle Tissue Growth (GO:0055023),1/16,0.0770964289305897,0.1978354264679769,0,0,13.390572390572393,34.31599732708391,MEF2C
355	GO_Biological_Process_2023	Tail-Anchored Membrane Protein Insertion Into ER Membrane (GO:0071816)	1/16	0.0770964	0.197835	0	0	13.3906	34.316	EMC1																							355,GO_Biological_Process_2023,Tail-Anchored Membrane Protein Insertion Into ER Membrane (GO:0071816),1/16,0.0770964289305897,0.1978354264679769,0,0,13.390572390572393,34.31599732708391,EMC1
356	GO_Biological_Process_2023	Regulation Of NMDA Receptor Activity (GO:2000310)	1/16	0.0770964	0.197835	0	0	13.3906	34.316	MEF2C																							356,GO_Biological_Process_2023,Regulation Of NMDA Receptor Activity (GO:2000310),1/16,0.0770964289305897,0.1978354264679769,0,0,13.390572390572393,34.31599732708391,MEF2C
357	GO_Biological_Process_2023	DNA-templated Transcription (GO:0006351)	3/199	0.0779961	0.197835	0	0	3.10919	7.93185	KLF13	RREB1	HIPK3																					357,GO_Biological_Process_2023,DNA-templated Transcription (GO:0006351),3/199,0.0779961129096355,0.1978354264679769,0,0,3.109194193141174,7.931853764874994,KLF13	RREB1	HIPK3
358	GO_Biological_Process_2023	Negative Regulation Of Nucleic Acid-Templated Transcription (GO:1903507)	5/456	0.0786399	0.197835	0	0	2.26969	5.77155	ZBTB18	ZHX2	CITED2	ZNF217	RORB																			358,GO_Biological_Process_2023,Negative Regulation Of Nucleic Acid-Templated Transcription (GO:1903507),5/456,0.0786398922599749,0.1978354264679769,0,0,2.2696930797059167,5.7715484528274565,ZBTB18	ZHX2	CITED2	ZNF217	RORB
359	GO_Biological_Process_2023	Regulation Of Peptidyl-Serine Phosphorylation (GO:0033135)	2/93	0.0790201	0.197835	0	0	4.44248	11.2752	BCAR3	CD44																						359,GO_Biological_Process_2023,Regulation Of Peptidyl-Serine Phosphorylation (GO:0033135),2/93,0.0790200821692442,0.1978354264679769,0,0,4.442475891455484,11.27524039277228,BCAR3	CD44
360	GO_Biological_Process_2023	Peptidyl-Lysine Modification (GO:0018205)	2/94	0.0804834	0.197835	0	0	4.39397	11.0715	LOX	SUMO3																						360,GO_Biological_Process_2023,Peptidyl-Lysine Modification (GO:0018205),2/94,0.0804834345723507,0.1978354264679769,0,0,4.39396628216504,11.071493966406615,LOX	SUMO3
361	GO_Biological_Process_2023	Vesicle Organization (GO:0016050)	2/94	0.0804834	0.197835	0	0	4.39397	11.0715	CAV2	VAMP3																						361,GO_Biological_Process_2023,Vesicle Organization (GO:0016050),2/94,0.0804834345723507,0.1978354264679769,0,0,4.39396628216504,11.071493966406615,CAV2	VAMP3
362	GO_Biological_Process_2023	Negative Regulation Of Interleukin-8 Production (GO:0032717)	1/17	0.0817146	0.197835	0	0	12.553	31.4393	TMSB4X																							362,GO_Biological_Process_2023,Negative Regulation Of Interleukin-8 Production (GO:0032717),1/17,0.0817146326715556,0.1978354264679769,0,0,12.553030303030305,31.43934295429433,TMSB4X
363	GO_Biological_Process_2023	Negative Regulation Of Leukocyte Activation (GO:0002695)	1/17	0.0817146	0.197835	0	0	12.553	31.4393	FN1																							363,GO_Biological_Process_2023,Negative Regulation Of Leukocyte Activation (GO:0002695),1/17,0.0817146326715556,0.1978354264679769,0,0,12.553030303030305,31.43934295429433,FN1
364	GO_Biological_Process_2023	Negative Regulation Of Vascular Associated Smooth Muscle Cell Proliferation (GO:1904706)	1/17	0.0817146	0.197835	0	0	12.553	31.4393	MEF2C																							364,GO_Biological_Process_2023,Negative Regulation Of Vascular Associated Smooth Muscle Cell Proliferation (GO:1904706),1/17,0.0817146326715556,0.1978354264679769,0,0,12.553030303030305,31.43934295429433,MEF2C
365	GO_Biological_Process_2023	Regulation Of Protein Sumoylation (GO:0033233)	1/17	0.0817146	0.197835	0	0	12.553	31.4393	EGR1																							365,GO_Biological_Process_2023,Regulation Of Protein Sumoylation (GO:0033233),1/17,0.0817146326715556,0.1978354264679769,0,0,12.553030303030305,31.43934295429433,EGR1
366	GO_Biological_Process_2023	Regulation Of Receptor Recycling (GO:0001919)	1/17	0.0817146	0.197835	0	0	12.553	31.4393	VAMP3																							366,GO_Biological_Process_2023,Regulation Of Receptor Recycling (GO:0001919),1/17,0.0817146326715556,0.1978354264679769,0,0,12.553030303030305,31.43934295429433,VAMP3
367	GO_Biological_Process_2023	Cell Migration Involved In Sprouting Angiogenesis (GO:0002042)	1/17	0.0817146	0.197835	0	0	12.553	31.4393	GREM1																							367,GO_Biological_Process_2023,Cell Migration Involved In Sprouting Angiogenesis (GO:0002042),1/17,0.0817146326715556,0.1978354264679769,0,0,12.553030303030305,31.43934295429433,GREM1
368	GO_Biological_Process_2023	Peptidyl-Threonine Dephosphorylation (GO:0035970)	1/17	0.0817146	0.197835	0	0	12.553	31.4393	DUSP5																							368,GO_Biological_Process_2023,Peptidyl-Threonine Dephosphorylation (GO:0035970),1/17,0.0817146326715556,0.1978354264679769,0,0,12.553030303030305,31.43934295429433,DUSP5
369	GO_Biological_Process_2023	Positive Chemotaxis (GO:0050918)	1/17	0.0817146	0.197835	0	0	12.553	31.4393	FGF7																							369,GO_Biological_Process_2023,Positive Chemotaxis (GO:0050918),1/17,0.0817146326715556,0.1978354264679769,0,0,12.553030303030305,31.43934295429433,FGF7
370	GO_Biological_Process_2023	Positive Regulation By Host Of Viral Process (GO:0044794)	1/17	0.0817146	0.197835	0	0	12.553	31.4393	CAV2																							370,GO_Biological_Process_2023,Positive Regulation By Host Of Viral Process (GO:0044794),1/17,0.0817146326715556,0.1978354264679769,0,0,12.553030303030305,31.43934295429433,CAV2
371	GO_Biological_Process_2023	Response To Acidic pH (GO:0010447)	1/17	0.0817146	0.197835	0	0	12.553	31.4393	CHP1																							371,GO_Biological_Process_2023,Response To Acidic pH (GO:0010447),1/17,0.0817146326715556,0.1978354264679769,0,0,12.553030303030305,31.43934295429433,CHP1
372	GO_Biological_Process_2023	Embryonic Heart Tube Development (GO:0035050)	1/17	0.0817146	0.197835	0	0	12.553	31.4393	CITED2																							372,GO_Biological_Process_2023,Embryonic Heart Tube Development (GO:0035050),1/17,0.0817146326715556,0.1978354264679769,0,0,12.553030303030305,31.43934295429433,CITED2
373	GO_Biological_Process_2023	Positive Regulation Of Glial Cell Differentiation (GO:0045687)	1/17	0.0817146	0.197835	0	0	12.553	31.4393	PTPRZ1																							373,GO_Biological_Process_2023,Positive Regulation Of Glial Cell Differentiation (GO:0045687),1/17,0.0817146326715556,0.1978354264679769,0,0,12.553030303030305,31.43934295429433,PTPRZ1
374	GO_Biological_Process_2023	Growth Hormone Receptor Signaling Pathway (GO:0060396)	1/17	0.0817146	0.197835	0	0	12.553	31.4393	PXN																							374,GO_Biological_Process_2023,Growth Hormone Receptor Signaling Pathway (GO:0060396),1/17,0.0817146326715556,0.1978354264679769,0,0,12.553030303030305,31.43934295429433,PXN
375	GO_Biological_Process_2023	Hippo Signaling (GO:0035329)	1/17	0.0817146	0.197835	0	0	12.553	31.4393	YAP1																							375,GO_Biological_Process_2023,Hippo Signaling (GO:0035329),1/17,0.0817146326715556,0.1978354264679769,0,0,12.553030303030305,31.43934295429433,YAP1
376	GO_Biological_Process_2023	Intracellular Zinc Ion Homeostasis (GO:0006882)	1/17	0.0817146	0.197835	0	0	12.553	31.4393	SLC30A1																							376,GO_Biological_Process_2023,Intracellular Zinc Ion Homeostasis (GO:0006882),1/17,0.0817146326715556,0.1978354264679769,0,0,12.553030303030305,31.43934295429433,SLC30A1
377	GO_Biological_Process_2023	Negative Regulation Of Rho Protein Signal Transduction (GO:0035024)	1/17	0.0817146	0.197835	0	0	12.553	31.4393	ITGA3																							377,GO_Biological_Process_2023,Negative Regulation Of Rho Protein Signal Transduction (GO:0035024),1/17,0.0817146326715556,0.1978354264679769,0,0,12.553030303030305,31.43934295429433,ITGA3
378	GO_Biological_Process_2023	Negative Regulation Of Calcium Ion Transport (GO:0051926)	1/17	0.0817146	0.197835	0	0	12.553	31.4393	SLC30A1																							378,GO_Biological_Process_2023,Negative Regulation Of Calcium Ion Transport (GO:0051926),1/17,0.0817146326715556,0.1978354264679769,0,0,12.553030303030305,31.43934295429433,SLC30A1
379	GO_Biological_Process_2023	Regulation Of Brown Fat Cell Differentiation (GO:0090335)	1/17	0.0817146	0.197835	0	0	12.553	31.4393	RREB1																							379,GO_Biological_Process_2023,Regulation Of Brown Fat Cell Differentiation (GO:0090335),1/17,0.0817146326715556,0.1978354264679769,0,0,12.553030303030305,31.43934295429433,RREB1
380	GO_Biological_Process_2023	Positive Regulation Of Epithelial Cell Migration (GO:0010634)	2/95	0.0819552	0.197897	0	0	4.3465	10.8731	FGF7	RREB1																						380,GO_Biological_Process_2023,Positive Regulation Of Epithelial Cell Migration (GO:0010634),2/95,0.0819552402371426,0.1978971680266961,0,0,4.346499890278692,10.873126025503971,FGF7	RREB1
381	GO_Biological_Process_2023	3'-UTR-mediated mRNA Stabilization (GO:0070935)	1/18	0.08631	0.201536	0	0	11.814	28.9421	RBM47																							381,GO_Biological_Process_2023,3'-UTR-mediated mRNA Stabilization (GO:0070935),1/18,0.0863099571505927,0.2015359405546836,0,0,11.81402257872846,28.942114306609312,RBM47
382	GO_Biological_Process_2023	Negative Regulation Of Signal Transduction By P53 Class Mediator (GO:1901797)	1/18	0.08631	0.201536	0	0	11.814	28.9421	CD44																							382,GO_Biological_Process_2023,Negative Regulation Of Signal Transduction By P53 Class Mediator (GO:1901797),1/18,0.0863099571505927,0.2015359405546836,0,0,11.81402257872846,28.942114306609312,CD44
383	GO_Biological_Process_2023	Neural Crest Cell Differentiation (GO:0014033)	1/18	0.08631	0.201536	0	0	11.814	28.9421	MEF2C																							383,GO_Biological_Process_2023,Neural Crest Cell Differentiation (GO:0014033),1/18,0.0863099571505927,0.2015359405546836,0,0,11.81402257872846,28.942114306609312,MEF2C
384	GO_Biological_Process_2023	Regulation Of Oligodendrocyte Differentiation (GO:0048713)	1/18	0.08631	0.201536	0	0	11.814	28.9421	PTPRZ1																							384,GO_Biological_Process_2023,Regulation Of Oligodendrocyte Differentiation (GO:0048713),1/18,0.0863099571505927,0.2015359405546836,0,0,11.81402257872846,28.942114306609312,PTPRZ1
385	GO_Biological_Process_2023	Regulation Of Protein Neddylation (GO:2000434)	1/18	0.08631	0.201536	0	0	11.814	28.9421	EPAS1																							385,GO_Biological_Process_2023,Regulation Of Protein Neddylation (GO:2000434),1/18,0.0863099571505927,0.2015359405546836,0,0,11.81402257872846,28.942114306609312,EPAS1
386	GO_Biological_Process_2023	Cellular Response To Inorganic Substance (GO:0071241)	1/18	0.08631	0.201536	0	0	11.814	28.9421	DDI2																							386,GO_Biological_Process_2023,Cellular Response To Inorganic Substance (GO:0071241),1/18,0.0863099571505927,0.2015359405546836,0,0,11.81402257872846,28.942114306609312,DDI2
387	GO_Biological_Process_2023	Positive Regulation Of DNA Replication (GO:0045740)	1/18	0.08631	0.201536	0	0	11.814	28.9421	BCAR3																							387,GO_Biological_Process_2023,Positive Regulation Of DNA Replication (GO:0045740),1/18,0.0863099571505927,0.2015359405546836,0,0,11.81402257872846,28.942114306609312,BCAR3
388	GO_Biological_Process_2023	Regulation Of Vascular Endothelial Cell Proliferation (GO:1905562)	1/18	0.08631	0.201536	0	0	11.814	28.9421	MEF2C																							388,GO_Biological_Process_2023,Regulation Of Vascular Endothelial Cell Proliferation (GO:1905562),1/18,0.0863099571505927,0.2015359405546836,0,0,11.81402257872846,28.942114306609312,MEF2C
389	GO_Biological_Process_2023	Response To Axon Injury (GO:0048678)	1/18	0.08631	0.201536	0	0	11.814	28.9421	FLRT3																							389,GO_Biological_Process_2023,Response To Axon Injury (GO:0048678),1/18,0.0863099571505927,0.2015359405546836,0,0,11.81402257872846,28.942114306609312,FLRT3
390	GO_Biological_Process_2023	Positive Regulation Of Establishment Of Protein Localization (GO:1904951)	1/18	0.08631	0.201536	0	0	11.814	28.9421	CHP1																							390,GO_Biological_Process_2023,Positive Regulation Of Establishment Of Protein Localization (GO:1904951),1/18,0.0863099571505927,0.2015359405546836,0,0,11.81402257872846,28.942114306609312,CHP1
391	GO_Biological_Process_2023	Energy Reserve Metabolic Process (GO:0006112)	1/18	0.08631	0.201536	0	0	11.814	28.9421	GFPT2																							391,GO_Biological_Process_2023,Energy Reserve Metabolic Process (GO:0006112),1/18,0.0863099571505927,0.2015359405546836,0,0,11.81402257872846,28.942114306609312,GFPT2
392	GO_Biological_Process_2023	Positive Regulation Of Glycolytic Process (GO:0045821)	1/18	0.08631	0.201536	0	0	11.814	28.9421	ZBTB20																							392,GO_Biological_Process_2023,Positive Regulation Of Glycolytic Process (GO:0045821),1/18,0.0863099571505927,0.2015359405546836,0,0,11.81402257872846,28.942114306609312,ZBTB20
393	GO_Biological_Process_2023	Excitatory Postsynaptic Potential (GO:0060079)	1/18	0.08631	0.201536	0	0	11.814	28.9421	MEF2C																							393,GO_Biological_Process_2023,Excitatory Postsynaptic Potential (GO:0060079),1/18,0.0863099571505927,0.2015359405546836,0,0,11.81402257872846,28.942114306609312,MEF2C
394	GO_Biological_Process_2023	Cellular Response To Insulin Stimulus (GO:0032869)	2/99	0.0879246	0.204618	0	0	4.16642	10.1297	BCAR3	CAV2																						394,GO_Biological_Process_2023,Cellular Response To Insulin Stimulus (GO:0032869),2/99,0.0879246283814666,0.204618295255188,0,0,4.166421207658321,10.129717084781952,BCAR3	CAV2
395	GO_Biological_Process_2023	Negative Regulation Of Gene Expression (GO:0010629)	4/336	0.0880748	0.204618	0	0	2.45582	5.96659	YAP1	MEF2C	CITED2	ITGB8																				395,GO_Biological_Process_2023,Negative Regulation Of Gene Expression (GO:0010629),4/336,0.0880748314359287,0.204618295255188,0,0,2.4558232931726907,5.966590837610463,YAP1	MEF2C	CITED2	ITGB8
396	GO_Biological_Process_2023	Regulation Of Cellular Response To Growth Factor Stimulus (GO:0090287)	1/19	0.0908825	0.205941	0	0	11.1571	26.7569	ITGA3																							396,GO_Biological_Process_2023,Regulation Of Cellular Response To Growth Factor Stimulus (GO:0090287),1/19,0.0908825145361798,0.2059406733332154,0,0,11.15712682379349,26.75688382123247,ITGA3
397	GO_Biological_Process_2023	Arp2/3 Complex-Mediated Actin Nucleation (GO:0034314)	1/19	0.0908825	0.205941	0	0	11.1571	26.7569	IQGAP2																							397,GO_Biological_Process_2023,Arp2/3 Complex-Mediated Actin Nucleation (GO:0034314),1/19,0.0908825145361798,0.2059406733332154,0,0,11.15712682379349,26.75688382123247,IQGAP2
398	GO_Biological_Process_2023	Regulation Of Megakaryocyte Differentiation (GO:0045652)	1/19	0.0908825	0.205941	0	0	11.1571	26.7569	MEF2C																							398,GO_Biological_Process_2023,Regulation Of Megakaryocyte Differentiation (GO:0045652),1/19,0.0908825145361798,0.2059406733332154,0,0,11.15712682379349,26.75688382123247,MEF2C
399	GO_Biological_Process_2023	Regulation Of Nuclear Division (GO:0051783)	1/19	0.0908825	0.205941	0	0	11.1571	26.7569	CAV2																							399,GO_Biological_Process_2023,Regulation Of Nuclear Division (GO:0051783),1/19,0.0908825145361798,0.2059406733332154,0,0,11.15712682379349,26.75688382123247,CAV2
400	GO_Biological_Process_2023	Oligodendrocyte Differentiation (GO:0048709)	1/19	0.0908825	0.205941	0	0	11.1571	26.7569	PTPRZ1																							400,GO_Biological_Process_2023,Oligodendrocyte Differentiation (GO:0048709),1/19,0.0908825145361798,0.2059406733332154,0,0,11.15712682379349,26.75688382123247,PTPRZ1
401	GO_Biological_Process_2023	Cellular Response To Catecholamine Stimulus (GO:0071870)	1/19	0.0908825	0.205941	0	0	11.1571	26.7569	PDE4B																							401,GO_Biological_Process_2023,Cellular Response To Catecholamine Stimulus (GO:0071870),1/19,0.0908825145361798,0.2059406733332154,0,0,11.15712682379349,26.75688382123247,PDE4B
402	GO_Biological_Process_2023	Positive Regulation Of Axon Extension (GO:0045773)	1/19	0.0908825	0.205941	0	0	11.1571	26.7569	GOLGA4																							402,GO_Biological_Process_2023,Positive Regulation Of Axon Extension (GO:0045773),1/19,0.0908825145361798,0.2059406733332154,0,0,11.15712682379349,26.75688382123247,GOLGA4
403	GO_Biological_Process_2023	Establishment Of Epithelial Cell Polarity (GO:0090162)	1/19	0.0908825	0.205941	0	0	11.1571	26.7569	RAP2A																							403,GO_Biological_Process_2023,Establishment Of Epithelial Cell Polarity (GO:0090162),1/19,0.0908825145361798,0.2059406733332154,0,0,11.15712682379349,26.75688382123247,RAP2A
404	GO_Biological_Process_2023	Vesicle Docking (GO:0048278)	1/19	0.0908825	0.205941	0	0	11.1571	26.7569	STX11																							404,GO_Biological_Process_2023,Vesicle Docking (GO:0048278),1/19,0.0908825145361798,0.2059406733332154,0,0,11.15712682379349,26.75688382123247,STX11
405	GO_Biological_Process_2023	Intrinsic Apoptotic Signaling Pathway In Response To DNA Damage By P53 Class Mediator (GO:0042771)	1/19	0.0908825	0.205941	0	0	11.1571	26.7569	DDIT4																							405,GO_Biological_Process_2023,Intrinsic Apoptotic Signaling Pathway In Response To DNA Damage By P53 Class Mediator (GO:0042771),1/19,0.0908825145361798,0.2059406733332154,0,0,11.15712682379349,26.75688382123247,DDIT4
406	GO_Biological_Process_2023	Regulation Of GTPase Activity (GO:0043087)	3/214	0.0921674	0.208339	0	0	2.88596	6.88056	BCAR3	CAV2	ITGA6																					406,GO_Biological_Process_2023,Regulation Of GTPase Activity (GO:0043087),3/214,0.0921674450838924,0.2083391879046216,0,0,2.8859627693360044,6.880563233166467,BCAR3	CAV2	ITGA6
407	GO_Biological_Process_2023	Regulation Of RNA Splicing (GO:0043484)	2/102	0.0924847	0.208544	0	0	4.04082	9.62002	MBNL1	QKI																						407,GO_Biological_Process_2023,Regulation Of RNA Splicing (GO:0043484),2/102,0.0924846891098034,0.2085439068162234,0,0,4.040816326530612,9.62002061056518,MBNL1	QKI
408	GO_Biological_Process_2023	Positive Regulation Of Cell Population Proliferation (GO:0008284)	5/483	0.094785	0.208546	0	0	2.13852	5.03865	YAP1	GREM1	FGF7	MEF2C	FN1																			408,GO_Biological_Process_2023,Positive Regulation Of Cell Population Proliferation (GO:0008284),5/483,0.0947849985378782,0.2085458982077979,0,0,2.1385157454305217,5.038651310915904,YAP1	GREM1	FGF7	MEF2C	FN1
409	GO_Biological_Process_2023	DNA Methylation (GO:0006306)	1/20	0.0954324	0.208546	0	0	10.5694	24.831	FOS																							409,GO_Biological_Process_2023,DNA Methylation (GO:0006306),1/20,0.0954324164624814,0.2085458982077979,0,0,10.569377990430622,24.83103038927071,FOS
410	GO_Biological_Process_2023	DNA Unwinding Involved In DNA Replication (GO:0006268)	1/20	0.0954324	0.208546	0	0	10.5694	24.831	PURA																							410,GO_Biological_Process_2023,DNA Unwinding Involved In DNA Replication (GO:0006268),1/20,0.0954324164624814,0.2085458982077979,0,0,10.569377990430622,24.83103038927071,PURA
411	GO_Biological_Process_2023	Regulation Of Phosphatase Activity (GO:0010921)	1/20	0.0954324	0.208546	0	0	10.5694	24.831	CHP1																							411,GO_Biological_Process_2023,Regulation Of Phosphatase Activity (GO:0010921),1/20,0.0954324164624814,0.2085458982077979,0,0,10.569377990430622,24.83103038927071,CHP1
412	GO_Biological_Process_2023	Cellular Response To Estradiol Stimulus (GO:0071392)	1/20	0.0954324	0.208546	0	0	10.5694	24.831	NRIP1																							412,GO_Biological_Process_2023,Cellular Response To Estradiol Stimulus (GO:0071392),1/20,0.0954324164624814,0.2085458982077979,0,0,10.569377990430622,24.83103038927071,NRIP1
413	GO_Biological_Process_2023	Cellular Response To pH (GO:0071467)	1/20	0.0954324	0.208546	0	0	10.5694	24.831	CHP1																							413,GO_Biological_Process_2023,Cellular Response To pH (GO:0071467),1/20,0.0954324164624814,0.2085458982077979,0,0,10.569377990430622,24.83103038927071,CHP1
414	GO_Biological_Process_2023	Response To Fibroblast Growth Factor (GO:0071774)	1/20	0.0954324	0.208546	0	0	10.5694	24.831	CD44																							414,GO_Biological_Process_2023,Response To Fibroblast Growth Factor (GO:0071774),1/20,0.0954324164624814,0.2085458982077979,0,0,10.569377990430622,24.83103038927071,CD44
415	GO_Biological_Process_2023	Response To Ketone (GO:1901654)	1/20	0.0954324	0.208546	0	0	10.5694	24.831	YAP1																							415,GO_Biological_Process_2023,Response To Ketone (GO:1901654),1/20,0.0954324164624814,0.2085458982077979,0,0,10.569377990430622,24.83103038927071,YAP1
416	GO_Biological_Process_2023	Stress-Activated Protein Kinase Signaling Cascade (GO:0031098)	1/20	0.0954324	0.208546	0	0	10.5694	24.831	MAP3K5																							416,GO_Biological_Process_2023,Stress-Activated Protein Kinase Signaling Cascade (GO:0031098),1/20,0.0954324164624814,0.2085458982077979,0,0,10.569377990430622,24.83103038927071,MAP3K5
417	GO_Biological_Process_2023	Late Endosome To Vacuole Transport (GO:0045324)	1/20	0.0954324	0.208546	0	0	10.5694	24.831	LEPROTL1																							417,GO_Biological_Process_2023,Late Endosome To Vacuole Transport (GO:0045324),1/20,0.0954324164624814,0.2085458982077979,0,0,10.569377990430622,24.83103038927071,LEPROTL1
418	GO_Biological_Process_2023	Limb Morphogenesis (GO:0035108)	1/20	0.0954324	0.208546	0	0	10.5694	24.831	MBNL1																							418,GO_Biological_Process_2023,Limb Morphogenesis (GO:0035108),1/20,0.0954324164624814,0.2085458982077979,0,0,10.569377990430622,24.83103038927071,MBNL1
419	GO_Biological_Process_2023	Regulation Of Calcium Ion Import (GO:0090279)	1/20	0.0954324	0.208546	0	0	10.5694	24.831	SLC30A1																							419,GO_Biological_Process_2023,Regulation Of Calcium Ion Import (GO:0090279),1/20,0.0954324164624814,0.2085458982077979,0,0,10.569377990430622,24.83103038927071,SLC30A1
420	GO_Biological_Process_2023	Regulation Of Cardiac Muscle Cell Proliferation (GO:0060043)	1/20	0.0954324	0.208546	0	0	10.5694	24.831	MEF2C																							420,GO_Biological_Process_2023,Regulation Of Cardiac Muscle Cell Proliferation (GO:0060043),1/20,0.0954324164624814,0.2085458982077979,0,0,10.569377990430622,24.83103038927071,MEF2C
421	GO_Biological_Process_2023	Positive Regulation Of Cell Growth (GO:0030307)	2/106	0.0986696	0.213867	0	0	3.88462	8.99668	YAP1	GOLGA4																						421,GO_Biological_Process_2023,Positive Regulation Of Cell Growth (GO:0030307),2/106,0.0986696402849088,0.2138674235113949,0,0,3.8846153846153846,8.996683675058378,YAP1	GOLGA4
422	GO_Biological_Process_2023	Protein Localization (GO:0008104)	4/351	0.0993699	0.213867	0	0	2.34786	5.421	FGF7	RAP2A	STX11	TMED5																				422,GO_Biological_Process_2023,Protein Localization (GO:0008104),4/351,0.0993698622031553,0.2138674235113949,0,0,2.347862632084534,5.420995077367381,FGF7	RAP2A	STX11	TMED5
423	GO_Biological_Process_2023	DNA Replication Initiation (GO:0006270)	1/21	0.0999598	0.213867	0	0	10.0404	23.1229	PURA																							423,GO_Biological_Process_2023,DNA Replication Initiation (GO:0006270),1/21,0.0999597740324998,0.2138674235113949,0,0,10.04040404040404,23.1229243332888,PURA
424	GO_Biological_Process_2023	Regulation Of Dendritic Spine Development (GO:0060998)	1/21	0.0999598	0.213867	0	0	10.0404	23.1229	MEF2C																							424,GO_Biological_Process_2023,Regulation Of Dendritic Spine Development (GO:0060998),1/21,0.0999597740324998,0.2138674235113949,0,0,10.04040404040404,23.1229243332888,MEF2C
425	GO_Biological_Process_2023	Regulation Of Neurotransmitter Transport (GO:0051588)	1/21	0.0999598	0.213867	0	0	10.0404	23.1229	MEF2C																							425,GO_Biological_Process_2023,Regulation Of Neurotransmitter Transport (GO:0051588),1/21,0.0999597740324998,0.2138674235113949,0,0,10.04040404040404,23.1229243332888,MEF2C
426	GO_Biological_Process_2023	Regulation Of Steroid Metabolic Process (GO:0019218)	1/21	0.0999598	0.213867	0	0	10.0404	23.1229	RORA																							426,GO_Biological_Process_2023,Regulation Of Steroid Metabolic Process (GO:0019218),1/21,0.0999597740324998,0.2138674235113949,0,0,10.04040404040404,23.1229243332888,RORA
427	GO_Biological_Process_2023	Response To Cadmium Ion (GO:0046686)	1/21	0.0999598	0.213867	0	0	10.0404	23.1229	FOS																							427,GO_Biological_Process_2023,Response To Cadmium Ion (GO:0046686),1/21,0.0999597740324998,0.2138674235113949,0,0,10.04040404040404,23.1229243332888,FOS
428	GO_Biological_Process_2023	Zinc Ion Transmembrane Transport (GO:0071577)	1/21	0.0999598	0.213867	0	0	10.0404	23.1229	SLC30A1																							428,GO_Biological_Process_2023,Zinc Ion Transmembrane Transport (GO:0071577),1/21,0.0999597740324998,0.2138674235113949,0,0,10.04040404040404,23.1229243332888,SLC30A1
429	GO_Biological_Process_2023	Negative Regulation Of Biomineral Tissue Development (GO:0070168)	1/21	0.0999598	0.213867	0	0	10.0404	23.1229	GREM1																							429,GO_Biological_Process_2023,Negative Regulation Of Biomineral Tissue Development (GO:0070168),1/21,0.0999597740324998,0.2138674235113949,0,0,10.04040404040404,23.1229243332888,GREM1
430	GO_Biological_Process_2023	Positive Regulation Of Protein Modification Process (GO:0031401)	3/225	0.10319	0.217438	0	0	2.74143	6.22629	EGR1	RAP2A	CHP1																					430,GO_Biological_Process_2023,Positive Regulation Of Protein Modification Process (GO:0031401),3/225,0.1031902700601577,0.2174378325646531,0,0,2.741432153803288,6.226287833009744,EGR1	RAP2A	CHP1
431	GO_Biological_Process_2023	Cellular Response To Salt (GO:1902075)	2/109	0.103383	0.217438	0	0	3.77513	8.56695	EGR1	MEF2C																						431,GO_Biological_Process_2023,Cellular Response To Salt (GO:1902075),2/109,0.1033831480896997,0.2174378325646531,0,0,3.775128743086019,8.566949896272241,EGR1	MEF2C
432	GO_Biological_Process_2023	Negative Regulation Of Protein Localization To Nucleus (GO:1900181)	1/22	0.104465	0.217438	0	0	9.56181	21.5992	CHP1																							432,GO_Biological_Process_2023,Negative Regulation Of Protein Localization To Nucleus (GO:1900181),1/22,0.104464697819105,0.2174378325646531,0,0,9.561808561808562,21.59922753970687,CHP1
433	GO_Biological_Process_2023	Regulation Of Neural Precursor Cell Proliferation (GO:2000177)	1/22	0.104465	0.217438	0	0	9.56181	21.5992	PTPRZ1																							433,GO_Biological_Process_2023,Regulation Of Neural Precursor Cell Proliferation (GO:2000177),1/22,0.104464697819105,0.2174378325646531,0,0,9.561808561808562,21.59922753970687,PTPRZ1
434	GO_Biological_Process_2023	Blood Vessel Endothelial Cell Migration (GO:0043534)	1/22	0.104465	0.217438	0	0	9.56181	21.5992	GREM1																							434,GO_Biological_Process_2023,Blood Vessel Endothelial Cell Migration (GO:0043534),1/22,0.104464697819105,0.2174378325646531,0,0,9.561808561808562,21.59922753970687,GREM1
435	GO_Biological_Process_2023	Cellular Response To Cadmium Ion (GO:0071276)	1/22	0.104465	0.217438	0	0	9.56181	21.5992	FOS																							435,GO_Biological_Process_2023,Cellular Response To Cadmium Ion (GO:0071276),1/22,0.104464697819105,0.2174378325646531,0,0,9.561808561808562,21.59922753970687,FOS
436	GO_Biological_Process_2023	Placenta Development (GO:0001890)	1/22	0.104465	0.217438	0	0	9.56181	21.5992	ITGB8																							436,GO_Biological_Process_2023,Placenta Development (GO:0001890),1/22,0.104464697819105,0.2174378325646531,0,0,9.561808561808562,21.59922753970687,ITGB8
437	GO_Biological_Process_2023	Response To Gamma Radiation (GO:0010332)	1/22	0.104465	0.217438	0	0	9.56181	21.5992	YAP1																							437,GO_Biological_Process_2023,Response To Gamma Radiation (GO:0010332),1/22,0.104464697819105,0.2174378325646531,0,0,9.561808561808562,21.59922753970687,YAP1
438	GO_Biological_Process_2023	Cytoskeleton-Dependent Intracellular Transport (GO:0030705)	1/22	0.104465	0.217438	0	0	9.56181	21.5992	MYO10																							438,GO_Biological_Process_2023,Cytoskeleton-Dependent Intracellular Transport (GO:0030705),1/22,0.104464697819105,0.2174378325646531,0,0,9.561808561808562,21.59922753970687,MYO10
439	GO_Biological_Process_2023	Positive Regulation Of Phosphatase Activity (GO:0010922)	1/22	0.104465	0.217438	0	0	9.56181	21.5992	MEF2C																							439,GO_Biological_Process_2023,Positive Regulation Of Phosphatase Activity (GO:0010922),1/22,0.104464697819105,0.2174378325646531,0,0,9.561808561808562,21.59922753970687,MEF2C
440	GO_Biological_Process_2023	Positive Regulation Of Receptor Internalization (GO:0002092)	1/22	0.104465	0.217438	0	0	9.56181	21.5992	GREM1																							440,GO_Biological_Process_2023,Positive Regulation Of Receptor Internalization (GO:0002092),1/22,0.104464697819105,0.2174378325646531,0,0,9.561808561808562,21.59922753970687,GREM1
441	GO_Biological_Process_2023	Modulation By Host Of Viral Process (GO:0044788)	1/22	0.104465	0.217438	0	0	9.56181	21.5992	CAV2																							441,GO_Biological_Process_2023,Modulation By Host Of Viral Process (GO:0044788),1/22,0.104464697819105,0.2174378325646531,0,0,9.561808561808562,21.59922753970687,CAV2
442	GO_Biological_Process_2023	Regulation Of JNK Cascade (GO:0046328)	2/110	0.104968	0.217992	0	0	3.73998	8.4303	RAP2A	MAP3K5																						442,GO_Biological_Process_2023,Regulation Of JNK Cascade (GO:0046328),2/110,0.1049679891078203,0.2179922121426518,0,0,3.739984882842026,8.430299329552396,RAP2A	MAP3K5
443	GO_Biological_Process_2023	RNA Metabolic Process (GO:0016070)	2/111	0.106559	0.219809	0	0	3.70549	8.29678	CELF2	ADARB1																						443,GO_Biological_Process_2023,RNA Metabolic Process (GO:0016070),2/111,0.1065594896807097,0.2198088127942891,0,0,3.705485864070399,8.296775020722748,CELF2	ADARB1
444	GO_Biological_Process_2023	Negative Regulation Of Transmembrane Receptor Protein Serine/Threonine Kinase Signaling Pathway (GO:0090101)	2/111	0.106559	0.219809	0	0	3.70549	8.29678	GREM1	CRIM1																						444,GO_Biological_Process_2023,Negative Regulation Of Transmembrane Receptor Protein Serine/Threonine Kinase Signaling Pathway (GO:0090101),2/111,0.1065594896807097,0.2198088127942891,0,0,3.705485864070399,8.296775020722748,GREM1	CRIM1
445	GO_Biological_Process_2023	Regulation Of Transforming Growth Factor Beta Receptor Signaling Pathway (GO:0017015)	2/111	0.106559	0.219809	0	0	3.70549	8.29678	ITGA3	CITED2																						445,GO_Biological_Process_2023,Regulation Of Transforming Growth Factor Beta Receptor Signaling Pathway (GO:0017015),2/111,0.1065594896807097,0.2198088127942891,0,0,3.705485864070399,8.296775020722748,ITGA3	CITED2
446	GO_Biological_Process_2023	Regulation Of Cellular Response To Transforming Growth Factor Beta Stimulus (GO:1903844)	1/23	0.108947	0.220774	0	0	9.12672	20.2329	ITGA3																							446,GO_Biological_Process_2023,Regulation Of Cellular Response To Transforming Growth Factor Beta Stimulus (GO:1903844),1/23,0.1089472978360328,0.2207742599320489,0,0,9.1267217630854,20.232947516534363,ITGA3
447	GO_Biological_Process_2023	Actin Nucleation (GO:0045010)	1/23	0.108947	0.220774	0	0	9.12672	20.2329	IQGAP2																							447,GO_Biological_Process_2023,Actin Nucleation (GO:0045010),1/23,0.1089472978360328,0.2207742599320489,0,0,9.1267217630854,20.232947516534363,IQGAP2
448	GO_Biological_Process_2023	Cellular Response To Interleukin-6 (GO:0071354)	1/23	0.108947	0.220774	0	0	9.12672	20.2329	YAP1																							448,GO_Biological_Process_2023,Cellular Response To Interleukin-6 (GO:0071354),1/23,0.1089472978360328,0.2207742599320489,0,0,9.1267217630854,20.232947516534363,YAP1
449	GO_Biological_Process_2023	Hepaticobiliary System Development (GO:0061008)	1/23	0.108947	0.220774	0	0	9.12672	20.2329	CITED2																							449,GO_Biological_Process_2023,Hepaticobiliary System Development (GO:0061008),1/23,0.1089472978360328,0.2207742599320489,0,0,9.1267217630854,20.232947516534363,CITED2
450	GO_Biological_Process_2023	Zinc Ion Transport (GO:0006829)	1/23	0.108947	0.220774	0	0	9.12672	20.2329	SLC30A1																							450,GO_Biological_Process_2023,Zinc Ion Transport (GO:0006829),1/23,0.1089472978360328,0.2207742599320489,0,0,9.1267217630854,20.232947516534363,SLC30A1
451	GO_Biological_Process_2023	Positive Regulation Of Protein Targeting To Membrane (GO:0090314)	1/23	0.108947	0.220774	0	0	9.12672	20.2329	CHP1																							451,GO_Biological_Process_2023,Positive Regulation Of Protein Targeting To Membrane (GO:0090314),1/23,0.1089472978360328,0.2207742599320489,0,0,9.1267217630854,20.232947516534363,CHP1
452	GO_Biological_Process_2023	Protein N-linked Glycosylation Via Asparagine (GO:0018279)	1/23	0.108947	0.220774	0	0	9.12672	20.2329	MAGT1																							452,GO_Biological_Process_2023,Protein N-linked Glycosylation Via Asparagine (GO:0018279),1/23,0.1089472978360328,0.2207742599320489,0,0,9.1267217630854,20.232947516534363,MAGT1
453	GO_Biological_Process_2023	Negative Regulation Of Actin Filament Polymerization (GO:0030837)	1/23	0.108947	0.220774	0	0	9.12672	20.2329	TMSB4X																							453,GO_Biological_Process_2023,Negative Regulation Of Actin Filament Polymerization (GO:0030837),1/23,0.1089472978360328,0.2207742599320489,0,0,9.1267217630854,20.232947516534363,TMSB4X
454	GO_Biological_Process_2023	Positive Regulation Of GTPase Activity (GO:0043547)	3/234	0.11258	0.223083	0	0	2.63342	5.75161	BCAR3	CAV2	ITGA6																					454,GO_Biological_Process_2023,Positive Regulation Of GTPase Activity (GO:0043547),3/234,0.1125804881940829,0.2230828948913333,0,0,2.633418128263489,5.751613937505418,BCAR3	CAV2	ITGA6
455	GO_Biological_Process_2023	Regulation Of Cytoplasmic Translation (GO:2000765)	1/24	0.113408	0.223083	0	0	8.72947	19.002	CPEB4																							455,GO_Biological_Process_2023,Regulation Of Cytoplasmic Translation (GO:2000765),1/24,0.113407683581024,0.2230828948913333,0,0,8.729468599033817,19.002011610155247,CPEB4
456	GO_Biological_Process_2023	ERK1 And ERK2 Cascade (GO:0070371)	1/24	0.113408	0.223083	0	0	8.72947	19.002	DUSP5																							456,GO_Biological_Process_2023,ERK1 And ERK2 Cascade (GO:0070371),1/24,0.113407683581024,0.2230828948913333,0,0,8.729468599033817,19.002011610155247,DUSP5
457	GO_Biological_Process_2023	Regulation Of Heterotypic Cell-Cell Adhesion (GO:0034114)	1/24	0.113408	0.223083	0	0	8.72947	19.002	CD44																							457,GO_Biological_Process_2023,Regulation Of Heterotypic Cell-Cell Adhesion (GO:0034114),1/24,0.113407683581024,0.2230828948913333,0,0,8.729468599033817,19.002011610155247,CD44
458	GO_Biological_Process_2023	Acylglycerol Homeostasis (GO:0055090)	1/24	0.113408	0.223083	0	0	8.72947	19.002	RORA																							458,GO_Biological_Process_2023,Acylglycerol Homeostasis (GO:0055090),1/24,0.113407683581024,0.2230828948913333,0,0,8.729468599033817,19.002011610155247,RORA
459	GO_Biological_Process_2023	Cell Morphogenesis Involved In Differentiation (GO:0000904)	1/24	0.113408	0.223083	0	0	8.72947	19.002	MEF2C																							459,GO_Biological_Process_2023,Cell Morphogenesis Involved In Differentiation (GO:0000904),1/24,0.113407683581024,0.2230828948913333,0,0,8.729468599033817,19.002011610155247,MEF2C
460	GO_Biological_Process_2023	Positive Regulation Of ERBB Signaling Pathway (GO:1901186)	1/24	0.113408	0.223083	0	0	8.72947	19.002	BCAR3																							460,GO_Biological_Process_2023,Positive Regulation Of ERBB Signaling Pathway (GO:1901186),1/24,0.113407683581024,0.2230828948913333,0,0,8.729468599033817,19.002011610155247,BCAR3
461	GO_Biological_Process_2023	Positive Regulation Of Cellular Response To Transforming Growth Factor Beta Stimulus (GO:1903846)	1/24	0.113408	0.223083	0	0	8.72947	19.002	CITED2																							461,GO_Biological_Process_2023,Positive Regulation Of Cellular Response To Transforming Growth Factor Beta Stimulus (GO:1903846),1/24,0.113407683581024,0.2230828948913333,0,0,8.729468599033817,19.002011610155247,CITED2
462	GO_Biological_Process_2023	Endosome Transport Via Multivesicular Body Sorting Pathway (GO:0032509)	1/24	0.113408	0.223083	0	0	8.72947	19.002	LEPROTL1																							462,GO_Biological_Process_2023,Endosome Transport Via Multivesicular Body Sorting Pathway (GO:0032509),1/24,0.113407683581024,0.2230828948913333,0,0,8.729468599033817,19.002011610155247,LEPROTL1
463	GO_Biological_Process_2023	Positive Regulation Of Lipid Metabolic Process (GO:0045834)	1/24	0.113408	0.223083	0	0	8.72947	19.002	ZBTB20																							463,GO_Biological_Process_2023,Positive Regulation Of Lipid Metabolic Process (GO:0045834),1/24,0.113407683581024,0.2230828948913333,0,0,8.729468599033817,19.002011610155247,ZBTB20
464	GO_Biological_Process_2023	Positive Regulation Of Transforming Growth Factor Beta Receptor Signaling Pathway (GO:0030511)	1/24	0.113408	0.223083	0	0	8.72947	19.002	CITED2																							464,GO_Biological_Process_2023,Positive Regulation Of Transforming Growth Factor Beta Receptor Signaling Pathway (GO:0030511),1/24,0.113407683581024,0.2230828948913333,0,0,8.729468599033817,19.002011610155247,CITED2
465	GO_Biological_Process_2023	Positive Regulation Of Vascular Endothelial Growth Factor Production (GO:0010575)	1/24	0.113408	0.223083	0	0	8.72947	19.002	RORA																							465,GO_Biological_Process_2023,Positive Regulation Of Vascular Endothelial Growth Factor Production (GO:0010575),1/24,0.113407683581024,0.2230828948913333,0,0,8.729468599033817,19.002011610155247,RORA
466	GO_Biological_Process_2023	Regulation Of AMPA Receptor Activity (GO:2000311)	1/24	0.113408	0.223083	0	0	8.72947	19.002	MEF2C																							466,GO_Biological_Process_2023,Regulation Of AMPA Receptor Activity (GO:2000311),1/24,0.113407683581024,0.2230828948913333,0,0,8.729468599033817,19.002011610155247,MEF2C
467	GO_Biological_Process_2023	Cellular Response To Molecule Of Bacterial Origin (GO:0071219)	2/117	0.116243	0.223083	0	0	3.51109	7.55614	MEF2C	PDE4B																						467,GO_Biological_Process_2023,Cellular Response To Molecule Of Bacterial Origin (GO:0071219),2/117,0.11624255158408,0.2230828948913333,0,0,3.5110913930789707,7.55613660564706,MEF2C	PDE4B
468	GO_Biological_Process_2023	Cellular Response To Oxidative Stress (GO:0034599)	2/117	0.116243	0.223083	0	0	3.51109	7.55614	PXN	FOS																						468,GO_Biological_Process_2023,Cellular Response To Oxidative Stress (GO:0034599),2/117,0.11624255158408,0.2230828948913333,0,0,3.5110913930789707,7.55613660564706,PXN	FOS
469	GO_Biological_Process_2023	Protein Maturation (GO:0051604)	2/117	0.116243	0.223083	0	0	3.51109	7.55614	TSPAN14	DDI2																						469,GO_Biological_Process_2023,Protein Maturation (GO:0051604),2/117,0.11624255158408,0.2230828948913333,0,0,3.5110913930789707,7.55613660564706,TSPAN14	DDI2
470	GO_Biological_Process_2023	Regulation Of Chondrocyte Differentiation (GO:0032330)	1/25	0.117846	0.223083	0	0	8.36532	17.8882	GREM1																							470,GO_Biological_Process_2023,Regulation Of Chondrocyte Differentiation (GO:0032330),1/25,0.1178459640404217,0.2230828948913333,0,0,8.365319865319865,17.88820673407011,GREM1
471	GO_Biological_Process_2023	Negative Regulation Of Intracellular Protein Transport (GO:0090317)	1/25	0.117846	0.223083	0	0	8.36532	17.8882	CHP1																							471,GO_Biological_Process_2023,Negative Regulation Of Intracellular Protein Transport (GO:0090317),1/25,0.1178459640404217,0.2230828948913333,0,0,8.365319865319865,17.88820673407011,CHP1
472	GO_Biological_Process_2023	Negative Regulation Of Intrinsic Apoptotic Signaling Pathway In Response To DNA Damage (GO:1902230)	1/25	0.117846	0.223083	0	0	8.36532	17.8882	CD44																							472,GO_Biological_Process_2023,Negative Regulation Of Intrinsic Apoptotic Signaling Pathway In Response To DNA Damage (GO:1902230),1/25,0.1178459640404217,0.2230828948913333,0,0,8.365319865319865,17.88820673407011,CD44
473	GO_Biological_Process_2023	Regulation Of Intracellular Estrogen Receptor Signaling Pathway (GO:0033146)	1/25	0.117846	0.223083	0	0	8.36532	17.8882	YAP1																							473,GO_Biological_Process_2023,Regulation Of Intracellular Estrogen Receptor Signaling Pathway (GO:0033146),1/25,0.1178459640404217,0.2230828948913333,0,0,8.365319865319865,17.88820673407011,YAP1
474	GO_Biological_Process_2023	Regulation Of Keratinocyte Proliferation (GO:0010837)	1/25	0.117846	0.223083	0	0	8.36532	17.8882	FGF7																							474,GO_Biological_Process_2023,Regulation Of Keratinocyte Proliferation (GO:0010837),1/25,0.1178459640404217,0.2230828948913333,0,0,8.365319865319865,17.88820673407011,FGF7
475	GO_Biological_Process_2023	Regulation Of Monocyte Chemotaxis (GO:0090025)	1/25	0.117846	0.223083	0	0	8.36532	17.8882	GREM1																							475,GO_Biological_Process_2023,Regulation Of Monocyte Chemotaxis (GO:0090025),1/25,0.1178459640404217,0.2230828948913333,0,0,8.365319865319865,17.88820673407011,GREM1
476	GO_Biological_Process_2023	Regulation Of Myelination (GO:0031641)	1/25	0.117846	0.223083	0	0	8.36532	17.8882	PTPRZ1																							476,GO_Biological_Process_2023,Regulation Of Myelination (GO:0031641),1/25,0.1178459640404217,0.2230828948913333,0,0,8.365319865319865,17.88820673407011,PTPRZ1
477	GO_Biological_Process_2023	Regulation Of Postsynapse Organization (GO:0099175)	1/25	0.117846	0.223083	0	0	8.36532	17.8882	TANC1																							477,GO_Biological_Process_2023,Regulation Of Postsynapse Organization (GO:0099175),1/25,0.1178459640404217,0.2230828948913333,0,0,8.365319865319865,17.88820673407011,TANC1
478	GO_Biological_Process_2023	Cellular Response To Hexose Stimulus (GO:0071331)	1/25	0.117846	0.223083	0	0	8.36532	17.8882	ZBTB20																							478,GO_Biological_Process_2023,Cellular Response To Hexose Stimulus (GO:0071331),1/25,0.1178459640404217,0.2230828948913333,0,0,8.365319865319865,17.88820673407011,ZBTB20
479	GO_Biological_Process_2023	Chemical Synaptic Transmission, Postsynaptic (GO:0099565)	1/25	0.117846	0.223083	0	0	8.36532	17.8882	MEF2C																							479,GO_Biological_Process_2023,"Chemical Synaptic Transmission, Postsynaptic (GO:0099565)",1/25,0.1178459640404217,0.2230828948913333,0,0,8.365319865319865,17.88820673407011,MEF2C
480	GO_Biological_Process_2023	Positive Regulation Of Interleukin-2 Production (GO:0032743)	1/25	0.117846	0.223083	0	0	8.36532	17.8882	PDE4B																							480,GO_Biological_Process_2023,Positive Regulation Of Interleukin-2 Production (GO:0032743),1/25,0.1178459640404217,0.2230828948913333,0,0,8.365319865319865,17.88820673407011,PDE4B
481	GO_Biological_Process_2023	Wound Healing, Spreading Of Cells (GO:0044319)	1/25	0.117846	0.223083	0	0	8.36532	17.8882	CD44																							481,GO_Biological_Process_2023,"Wound Healing, Spreading Of Cells (GO:0044319)",1/25,0.1178459640404217,0.2230828948913333,0,0,8.365319865319865,17.88820673407011,CD44
482	GO_Biological_Process_2023	Positive Regulation Of Striated Muscle Cell Differentiation (GO:0051155)	1/25	0.117846	0.223083	0	0	8.36532	17.8882	MEF2C																							482,GO_Biological_Process_2023,Positive Regulation Of Striated Muscle Cell Differentiation (GO:0051155),1/25,0.1178459640404217,0.2230828948913333,0,0,8.365319865319865,17.88820673407011,MEF2C
483	GO_Biological_Process_2023	Late Endosome To Vacuole Transport Via Multivesicular Body Sorting Pathway (GO:0032511)	1/25	0.117846	0.223083	0	0	8.36532	17.8882	LEPROTL1																							483,GO_Biological_Process_2023,Late Endosome To Vacuole Transport Via Multivesicular Body Sorting Pathway (GO:0032511),1/25,0.1178459640404217,0.2230828948913333,0,0,8.365319865319865,17.88820673407011,LEPROTL1
484	GO_Biological_Process_2023	Myotube Differentiation (GO:0014902)	1/25	0.117846	0.223083	0	0	8.36532	17.8882	MEF2C																							484,GO_Biological_Process_2023,Myotube Differentiation (GO:0014902),1/25,0.1178459640404217,0.2230828948913333,0,0,8.365319865319865,17.88820673407011,MEF2C
485	GO_Biological_Process_2023	Negative Regulation Of TORC1 Signaling (GO:1904262)	1/25	0.117846	0.223083	0	0	8.36532	17.8882	SESN3																							485,GO_Biological_Process_2023,Negative Regulation Of TORC1 Signaling (GO:1904262),1/25,0.1178459640404217,0.2230828948913333,0,0,8.365319865319865,17.88820673407011,SESN3
486	GO_Biological_Process_2023	Regulation Of Inflammatory Response (GO:0050727)	3/240	0.119017	0.224837	0	0	2.56597	5.46164	TMSB4X	RORA	VAMP3																					486,GO_Biological_Process_2023,Regulation Of Inflammatory Response (GO:0050727),3/240,0.1190167336302287,0.2248365399174752,0,0,2.565966331723868,5.461636697591999,TMSB4X	RORA	VAMP3
487	GO_Biological_Process_2023	Regulation Of Myeloid Cell Differentiation (GO:0045637)	1/26	0.122262	0.227695	0	0	8.0303	16.8764	MEF2C																							487,GO_Biological_Process_2023,Regulation Of Myeloid Cell Differentiation (GO:0045637),1/26,0.1222622476286691,0.2276948741262665,0,0,8.030303030303031,16.876380218002918,MEF2C
488	GO_Biological_Process_2023	cAMP-mediated Signaling (GO:0019933)	1/26	0.122262	0.227695	0	0	8.0303	16.8764	PDE7B																							488,GO_Biological_Process_2023,cAMP-mediated Signaling (GO:0019933),1/26,0.1222622476286691,0.2276948741262665,0,0,8.030303030303031,16.876380218002918,PDE7B
489	GO_Biological_Process_2023	Regulation Of Vascular Endothelial Growth Factor Production (GO:0010574)	1/26	0.122262	0.227695	0	0	8.0303	16.8764	RORA																							489,GO_Biological_Process_2023,Regulation Of Vascular Endothelial Growth Factor Production (GO:0010574),1/26,0.1222622476286691,0.2276948741262665,0,0,8.030303030303031,16.876380218002918,RORA
490	GO_Biological_Process_2023	Dendritic Spine Organization (GO:0097061)	1/26	0.122262	0.227695	0	0	8.0303	16.8764	ITGA3																							490,GO_Biological_Process_2023,Dendritic Spine Organization (GO:0097061),1/26,0.1222622476286691,0.2276948741262665,0,0,8.030303030303031,16.876380218002918,ITGA3
491	GO_Biological_Process_2023	Protein Export From Nucleus (GO:0006611)	1/26	0.122262	0.227695	0	0	8.0303	16.8764	CHP1																							491,GO_Biological_Process_2023,Protein Export From Nucleus (GO:0006611),1/26,0.1222622476286691,0.2276948741262665,0,0,8.030303030303031,16.876380218002918,CHP1
492	GO_Biological_Process_2023	Protein Localization To Cell Surface (GO:0034394)	1/26	0.122262	0.227695	0	0	8.0303	16.8764	FGF7																							492,GO_Biological_Process_2023,Protein Localization To Cell Surface (GO:0034394),1/26,0.1222622476286691,0.2276948741262665,0,0,8.030303030303031,16.876380218002918,FGF7
493	GO_Biological_Process_2023	Regulation Of Cardiac Muscle Cell Contraction (GO:0086004)	1/26	0.122262	0.227695	0	0	8.0303	16.8764	PDE4B																							493,GO_Biological_Process_2023,Regulation Of Cardiac Muscle Cell Contraction (GO:0086004),1/26,0.1222622476286691,0.2276948741262665,0,0,8.030303030303031,16.876380218002918,PDE4B
494	GO_Biological_Process_2023	Negative Regulation Of Programmed Cell Death (GO:0043069)	4/381	0.123856	0.230197	0	0	2.15771	4.50668	GREM1	CITED2	HIPK3	CD44																				494,GO_Biological_Process_2023,Negative Regulation Of Programmed Cell Death (GO:0043069),4/381,0.1238558405383523,0.2301967137278467,0,0,2.157714412024757,4.506682083018896,GREM1	CITED2	HIPK3	CD44
495	GO_Biological_Process_2023	Regulation Of Cell Motility (GO:2000145)	2/123	0.12614	0.231658	0	0	3.33598	6.90669	FGF7	TMSB4X																						495,GO_Biological_Process_2023,Regulation Of Cell Motility (GO:2000145),2/123,0.1261397529272332,0.2316582722039771,0,0,3.335975712599089,6.906686810673667,FGF7	TMSB4X
496	GO_Biological_Process_2023	Regulation Of Immunoglobulin Production (GO:0002637)	1/27	0.126657	0.231658	0	0	7.72106	15.9538	VAMP3																							496,GO_Biological_Process_2023,Regulation Of Immunoglobulin Production (GO:0002637),1/27,0.1266566423028266,0.2316582722039771,0,0,7.721056721056721,15.953830010816358,VAMP3
497	GO_Biological_Process_2023	Peptide Cross-Linking (GO:0018149)	1/27	0.126657	0.231658	0	0	7.72106	15.9538	FN1																							497,GO_Biological_Process_2023,Peptide Cross-Linking (GO:0018149),1/27,0.1266566423028266,0.2316582722039771,0,0,7.721056721056721,15.953830010816358,FN1
498	GO_Biological_Process_2023	Cellular Response To Acid Chemical (GO:0071229)	1/27	0.126657	0.231658	0	0	7.72106	15.9538	CPEB4																							498,GO_Biological_Process_2023,Cellular Response To Acid Chemical (GO:0071229),1/27,0.1266566423028266,0.2316582722039771,0,0,7.721056721056721,15.953830010816358,CPEB4
499	GO_Biological_Process_2023	Dorsal/Ventral Pattern Formation (GO:0009953)	1/27	0.126657	0.231658	0	0	7.72106	15.9538	GREM1																							499,GO_Biological_Process_2023,Dorsal/Ventral Pattern Formation (GO:0009953),1/27,0.1266566423028266,0.2316582722039771,0,0,7.721056721056721,15.953830010816358,GREM1
500	GO_Biological_Process_2023	Ventricular Septum Morphogenesis (GO:0060412)	1/27	0.126657	0.231658	0	0	7.72106	15.9538	CITED2																							500,GO_Biological_Process_2023,Ventricular Septum Morphogenesis (GO:0060412),1/27,0.1266566423028266,0.2316582722039771,0,0,7.721056721056721,15.953830010816358,CITED2
501	GO_Biological_Process_2023	In Utero Embryonic Development (GO:0001701)	1/27	0.126657	0.231658	0	0	7.72106	15.9538	MBNL1																							501,GO_Biological_Process_2023,In Utero Embryonic Development (GO:0001701),1/27,0.1266566423028266,0.2316582722039771,0,0,7.721056721056721,15.953830010816358,MBNL1
502	GO_Biological_Process_2023	Negative Regulation Of NIK/NF-kappaB Signaling (GO:1901223)	1/27	0.126657	0.231658	0	0	7.72106	15.9538	TMSB4X																							502,GO_Biological_Process_2023,Negative Regulation Of NIK/NF-kappaB Signaling (GO:1901223),1/27,0.1266566423028266,0.2316582722039771,0,0,7.721056721056721,15.953830010816358,TMSB4X
503	GO_Biological_Process_2023	Cellular Response To Lipopolysaccharide (GO:0071222)	2/124	0.127809	0.232839	0	0	3.30846	6.80624	MEF2C	PDE4B																						503,GO_Biological_Process_2023,Cellular Response To Lipopolysaccharide (GO:0071222),2/124,0.1278086254209237,0.2328394760143561,0,0,3.308464369354299,6.806243198091332,MEF2C	PDE4B
504	GO_Biological_Process_2023	Protein Dephosphorylation (GO:0006470)	2/124	0.127809	0.232839	0	0	3.30846	6.80624	DUSP5	PTPRZ1																						504,GO_Biological_Process_2023,Protein Dephosphorylation (GO:0006470),2/124,0.1278086254209237,0.2328394760143561,0,0,3.308464369354299,6.806243198091332,DUSP5	PTPRZ1
505	GO_Biological_Process_2023	Golgi To Plasma Membrane Protein Transport (GO:0043001)	1/28	0.131029	0.233618	0	0	7.43472	15.1098	GOLGA4																							505,GO_Biological_Process_2023,Golgi To Plasma Membrane Protein Transport (GO:0043001),1/28,0.1310292553948657,0.2336180522544117,0,0,7.434717545828657,15.109834134055738,GOLGA4
506	GO_Biological_Process_2023	Regulation Of Glucose Metabolic Process (GO:0010906)	1/28	0.131029	0.233618	0	0	7.43472	15.1098	RORA																							506,GO_Biological_Process_2023,Regulation Of Glucose Metabolic Process (GO:0010906),1/28,0.1310292553948657,0.2336180522544117,0,0,7.434717545828657,15.109834134055738,RORA
507	GO_Biological_Process_2023	Regulation Of Lipid Biosynthetic Process (GO:0046890)	1/28	0.131029	0.233618	0	0	7.43472	15.1098	ZBTB20																							507,GO_Biological_Process_2023,Regulation Of Lipid Biosynthetic Process (GO:0046890),1/28,0.1310292553948657,0.2336180522544117,0,0,7.434717545828657,15.109834134055738,ZBTB20
508	GO_Biological_Process_2023	Nuclear-Transcribed mRNA Catabolic Process, Nonsense-Mediated Decay (GO:0000184)	1/28	0.131029	0.233618	0	0	7.43472	15.1098	PNRC1																							508,GO_Biological_Process_2023,"Nuclear-Transcribed mRNA Catabolic Process, Nonsense-Mediated Decay (GO:0000184)",1/28,0.1310292553948657,0.2336180522544117,0,0,7.434717545828657,15.109834134055738,PNRC1
509	GO_Biological_Process_2023	Regulation Of Protein Targeting To Membrane (GO:0090313)	1/28	0.131029	0.233618	0	0	7.43472	15.1098	CHP1																							509,GO_Biological_Process_2023,Regulation Of Protein Targeting To Membrane (GO:0090313),1/28,0.1310292553948657,0.2336180522544117,0,0,7.434717545828657,15.109834134055738,CHP1
510	GO_Biological_Process_2023	Regulation Of Protein Transport (GO:0051223)	1/28	0.131029	0.233618	0	0	7.43472	15.1098	CHP1																							510,GO_Biological_Process_2023,Regulation Of Protein Transport (GO:0051223),1/28,0.1310292553948657,0.2336180522544117,0,0,7.434717545828657,15.109834134055738,CHP1
511	GO_Biological_Process_2023	Determination Of Bilateral Symmetry (GO:0009855)	1/28	0.131029	0.233618	0	0	7.43472	15.1098	CITED2																							511,GO_Biological_Process_2023,Determination Of Bilateral Symmetry (GO:0009855),1/28,0.1310292553948657,0.2336180522544117,0,0,7.434717545828657,15.109834134055738,CITED2
512	GO_Biological_Process_2023	Positive Regulation Of Fibroblast Proliferation (GO:0048146)	1/28	0.131029	0.233618	0	0	7.43472	15.1098	FN1																							512,GO_Biological_Process_2023,Positive Regulation Of Fibroblast Proliferation (GO:0048146),1/28,0.1310292553948657,0.2336180522544117,0,0,7.434717545828657,15.109834134055738,FN1
513	GO_Biological_Process_2023	Limb Development (GO:0060173)	1/28	0.131029	0.233618	0	0	7.43472	15.1098	GREM1																							513,GO_Biological_Process_2023,Limb Development (GO:0060173),1/28,0.1310292553948657,0.2336180522544117,0,0,7.434717545828657,15.109834134055738,GREM1
514	GO_Biological_Process_2023	Protein Depolymerization (GO:0051261)	1/28	0.131029	0.233618	0	0	7.43472	15.1098	CFL2																							514,GO_Biological_Process_2023,Protein Depolymerization (GO:0051261),1/28,0.1310292553948657,0.2336180522544117,0,0,7.434717545828657,15.109834134055738,CFL2
515	GO_Biological_Process_2023	Regulation Of DNA Damage Response, Signal Transduction By P53 Class Mediator (GO:0043516)	1/28	0.131029	0.233618	0	0	7.43472	15.1098	CD44																							515,GO_Biological_Process_2023,"Regulation Of DNA Damage Response, Signal Transduction By P53 Class Mediator (GO:0043516)",1/28,0.1310292553948657,0.2336180522544117,0,0,7.434717545828657,15.109834134055738,CD44
516	GO_Biological_Process_2023	JNK Cascade (GO:0007254)	1/29	0.13538	0.236337	0	0	7.16883	14.3353	MAP3K5																							516,GO_Biological_Process_2023,JNK Cascade (GO:0007254),1/29,0.13538019382269,0.2363373402597245,0,0,7.1688311688311686,14.335283778329618,MAP3K5
517	GO_Biological_Process_2023	Negative Regulation Of Plasma Membrane Bounded Cell Projection Assembly (GO:0120033)	1/29	0.13538	0.236337	0	0	7.16883	14.3353	YAP1																							517,GO_Biological_Process_2023,Negative Regulation Of Plasma Membrane Bounded Cell Projection Assembly (GO:0120033),1/29,0.13538019382269,0.2363373402597245,0,0,7.1688311688311686,14.335283778329618,YAP1
518	GO_Biological_Process_2023	Positive Regulation Of B Cell Proliferation (GO:0030890)	1/29	0.13538	0.236337	0	0	7.16883	14.3353	MEF2C																							518,GO_Biological_Process_2023,Positive Regulation Of B Cell Proliferation (GO:0030890),1/29,0.13538019382269,0.2363373402597245,0,0,7.1688311688311686,14.335283778329618,MEF2C
519	GO_Biological_Process_2023	Regulation Of Voltage-Gated Calcium Channel Activity (GO:1901385)	1/29	0.13538	0.236337	0	0	7.16883	14.3353	PDE4B																							519,GO_Biological_Process_2023,Regulation Of Voltage-Gated Calcium Channel Activity (GO:1901385),1/29,0.13538019382269,0.2363373402597245,0,0,7.1688311688311686,14.335283778329618,PDE4B
520	GO_Biological_Process_2023	Chondrocyte Differentiation (GO:0002062)	1/29	0.13538	0.236337	0	0	7.16883	14.3353	MEF2C																							520,GO_Biological_Process_2023,Chondrocyte Differentiation (GO:0002062),1/29,0.13538019382269,0.2363373402597245,0,0,7.1688311688311686,14.335283778329618,MEF2C
521	GO_Biological_Process_2023	Response To Steroid Hormone (GO:0048545)	1/29	0.13538	0.236337	0	0	7.16883	14.3353	YAP1																							521,GO_Biological_Process_2023,Response To Steroid Hormone (GO:0048545),1/29,0.13538019382269,0.2363373402597245,0,0,7.1688311688311686,14.335283778329618,YAP1
522	GO_Biological_Process_2023	Integrated Stress Response Signaling (GO:0140467)	1/29	0.13538	0.236337	0	0	7.16883	14.3353	FOS																							522,GO_Biological_Process_2023,Integrated Stress Response Signaling (GO:0140467),1/29,0.13538019382269,0.2363373402597245,0,0,7.1688311688311686,14.335283778329618,FOS
523	GO_Biological_Process_2023	Positive Regulation Of Viral Genome Replication (GO:0045070)	1/29	0.13538	0.236337	0	0	7.16883	14.3353	ADARB1																							523,GO_Biological_Process_2023,Positive Regulation Of Viral Genome Replication (GO:0045070),1/29,0.13538019382269,0.2363373402597245,0,0,7.1688311688311686,14.335283778329618,ADARB1
524	GO_Biological_Process_2023	mRNA Splice Site Recognition (GO:0006376)	1/29	0.13538	0.236337	0	0	7.16883	14.3353	CELF2																							524,GO_Biological_Process_2023,mRNA Splice Site Recognition (GO:0006376),1/29,0.13538019382269,0.2363373402597245,0,0,7.1688311688311686,14.335283778329618,CELF2
525	GO_Biological_Process_2023	Protein Insertion Into ER Membrane (GO:0045048)	1/29	0.13538	0.236337	0	0	7.16883	14.3353	EMC1																							525,GO_Biological_Process_2023,Protein Insertion Into ER Membrane (GO:0045048),1/29,0.13538019382269,0.2363373402597245,0,0,7.1688311688311686,14.335283778329618,EMC1
526	GO_Biological_Process_2023	Negative Regulation Of DNA Binding (GO:0043392)	1/29	0.13538	0.236337	0	0	7.16883	14.3353	SUMO3																							526,GO_Biological_Process_2023,Negative Regulation Of DNA Binding (GO:0043392),1/29,0.13538019382269,0.2363373402597245,0,0,7.1688311688311686,14.335283778329618,SUMO3
527	GO_Biological_Process_2023	Transmembrane Receptor Protein Serine/Threonine Kinase Signaling Pathway (GO:0007178)	2/130	0.137929	0.240331	0	0	3.15242	6.24499	PXN	FOS																						527,GO_Biological_Process_2023,Transmembrane Receptor Protein Serine/Threonine Kinase Signaling Pathway (GO:0007178),2/130,0.1379293598318549,0.2403314603130805,0,0,3.152423469387755,6.244993797842871,PXN	FOS
528	GO_Biological_Process_2023	Positive Regulation Of JUN Kinase Activity (GO:0043507)	1/30	0.13971	0.241603	0	0	6.92128	13.6224	MAP3K5																							528,GO_Biological_Process_2023,Positive Regulation Of JUN Kinase Activity (GO:0043507),1/30,0.1397095639188418,0.2416030052731851,0,0,6.921281783350749,13.622394510819325,MAP3K5
529	GO_Biological_Process_2023	Response To Amino Acid (GO:0043200)	1/30	0.13971	0.241603	0	0	6.92128	13.6224	CPEB4																							529,GO_Biological_Process_2023,Response To Amino Acid (GO:0043200),1/30,0.1397095639188418,0.2416030052731851,0,0,6.921281783350749,13.622394510819325,CPEB4
530	GO_Biological_Process_2023	Positive Regulation Of Phosphate Metabolic Process (GO:0045937)	1/30	0.13971	0.241603	0	0	6.92128	13.6224	ITGA6																							530,GO_Biological_Process_2023,Positive Regulation Of Phosphate Metabolic Process (GO:0045937),1/30,0.1397095639188418,0.2416030052731851,0,0,6.921281783350749,13.622394510819325,ITGA6
531	GO_Biological_Process_2023	Intrinsic Apoptotic Signaling Pathway In Response To Endoplasmic Reticulum Stress (GO:0070059)	1/30	0.13971	0.241603	0	0	6.92128	13.6224	MAP3K5																							531,GO_Biological_Process_2023,Intrinsic Apoptotic Signaling Pathway In Response To Endoplasmic Reticulum Stress (GO:0070059),1/30,0.1397095639188418,0.2416030052731851,0,0,6.921281783350749,13.622394510819325,MAP3K5
532	GO_Biological_Process_2023	B Cell Proliferation (GO:0042100)	1/31	0.144017	0.245363	0	0	6.69024	12.9645	MEF2C																							532,GO_Biological_Process_2023,B Cell Proliferation (GO:0042100),1/31,0.1440174715013112,0.2453630995948265,0,0,6.69023569023569,12.964476920040203,MEF2C
533	GO_Biological_Process_2023	Regulation Of Transmembrane Receptor Protein Serine/Threonine Kinase Signaling Pathway (GO:0090092)	1/31	0.144017	0.245363	0	0	6.69024	12.9645	ITGA3																							533,GO_Biological_Process_2023,Regulation Of Transmembrane Receptor Protein Serine/Threonine Kinase Signaling Pathway (GO:0090092),1/31,0.1440174715013112,0.2453630995948265,0,0,6.69023569023569,12.964476920040203,ITGA3
534	GO_Biological_Process_2023	Central Nervous System Neuron Differentiation (GO:0021953)	1/31	0.144017	0.245363	0	0	6.69024	12.9645	MDGA2																							534,GO_Biological_Process_2023,Central Nervous System Neuron Differentiation (GO:0021953),1/31,0.1440174715013112,0.2453630995948265,0,0,6.69023569023569,12.964476920040203,MDGA2
535	GO_Biological_Process_2023	Positive Regulation Of Rho Protein Signal Transduction (GO:0035025)	1/31	0.144017	0.245363	0	0	6.69024	12.9645	ARHGEF3																							535,GO_Biological_Process_2023,Positive Regulation Of Rho Protein Signal Transduction (GO:0035025),1/31,0.1440174715013112,0.2453630995948265,0,0,6.69023569023569,12.964476920040203,ARHGEF3
536	GO_Biological_Process_2023	Response To Estradiol (GO:0032355)	1/31	0.144017	0.245363	0	0	6.69024	12.9645	NRIP1																							536,GO_Biological_Process_2023,Response To Estradiol (GO:0032355),1/31,0.1440174715013112,0.2453630995948265,0,0,6.69023569023569,12.964476920040203,NRIP1
537	GO_Biological_Process_2023	Positive Regulation Of Lamellipodium Organization (GO:1902745)	1/31	0.144017	0.245363	0	0	6.69024	12.9645	RREB1																							537,GO_Biological_Process_2023,Positive Regulation Of Lamellipodium Organization (GO:1902745),1/31,0.1440174715013112,0.2453630995948265,0,0,6.69023569023569,12.964476920040203,RREB1
538	GO_Biological_Process_2023	Triglyceride Homeostasis (GO:0070328)	1/31	0.144017	0.245363	0	0	6.69024	12.9645	RORA																							538,GO_Biological_Process_2023,Triglyceride Homeostasis (GO:0070328),1/31,0.1440174715013112,0.2453630995948265,0,0,6.69023569023569,12.964476920040203,RORA
539	GO_Biological_Process_2023	Regulation Of Cell Morphogenesis (GO:0022604)	1/31	0.144017	0.245363	0	0	6.69024	12.9645	CD44																							539,GO_Biological_Process_2023,Regulation Of Cell Morphogenesis (GO:0022604),1/31,0.1440174715013112,0.2453630995948265,0,0,6.69023569023569,12.964476920040203,CD44
540	GO_Biological_Process_2023	Antigen Receptor-Mediated Signaling Pathway (GO:0050851)	2/134	0.144772	0.246193	0	0	3.05628	5.90654	MEF2C	PDE4B																						540,GO_Biological_Process_2023,Antigen Receptor-Mediated Signaling Pathway (GO:0050851),2/134,0.1447722616002044,0.2461931250872237,0,0,3.0562770562770565,5.906540809205433,MEF2C	PDE4B
541	GO_Biological_Process_2023	Protein Modification Process (GO:0036211)	6/711	0.145663	0.24725	0	0	1.73789	3.34798	DUSP5	LOX	PTPRZ1	FN1	HIPK3	MAP3K5																		541,GO_Biological_Process_2023,Protein Modification Process (GO:0036211),6/711,0.1456625701425669,0.2472501190611837,0,0,1.737890448166591,3.347980769752187,DUSP5	LOX	PTPRZ1	FN1	HIPK3	MAP3K5
542	GO_Biological_Process_2023	Cellular Response To Metal Ion (GO:0071248)	2/135	0.146494	0.248204	0	0	3.03314	5.82597	MEF2C	FOS																						542,GO_Biological_Process_2023,Cellular Response To Metal Ion (GO:0071248),2/135,0.146494146719129,0.2482037108316734,0,0,3.03314408470155,5.82597157350083,MEF2C	FOS
543	GO_Biological_Process_2023	Regulation Of Protein Phosphorylation (GO:0001932)	3/265	0.14722	0.248975	0	0	2.31817	4.44122	RAP2A	FN1	CHP1																					543,GO_Biological_Process_2023,Regulation Of Protein Phosphorylation (GO:0001932),3/265,0.1472199267321783,0.2489748760911839,0,0,2.3181710868025496,4.44121640468074,RAP2A	FN1	CHP1
544	GO_Biological_Process_2023	Transition Metal Ion Transport (GO:0000041)	1/32	0.148304	0.24989	0	0	6.4741	12.3558	SLC30A1																							544,GO_Biological_Process_2023,Transition Metal Ion Transport (GO:0000041),1/32,0.1483040219339779,0.2498895607678749,0,0,6.474095796676441,12.355752978101908,SLC30A1
545	GO_Biological_Process_2023	Left/Right Pattern Formation (GO:0060972)	1/32	0.148304	0.24989	0	0	6.4741	12.3558	CITED2																							545,GO_Biological_Process_2023,Left/Right Pattern Formation (GO:0060972),1/32,0.1483040219339779,0.2498895607678749,0,0,6.474095796676441,12.355752978101908,CITED2
546	GO_Biological_Process_2023	Protein Localization To Plasma Membrane (GO:0072659)	2/137	0.149951	0.252	0	0	2.98791	5.6694	RAP2A	TSPAN14																						546,GO_Biological_Process_2023,Protein Localization To Plasma Membrane (GO:0072659),2/137,0.1499507080843318,0.2519995949684189,0,0,2.9879062736205597,5.669398730173793,RAP2A	TSPAN14
547	GO_Biological_Process_2023	Actin Filament Bundle Assembly (GO:0051017)	1/33	0.152569	0.252	0	0	6.27146	11.7912	CALD1																							547,GO_Biological_Process_2023,Actin Filament Bundle Assembly (GO:0051017),1/33,0.152569319997184,0.2519995949684189,0,0,6.271464646464646,11.79120788980768,CALD1
548	GO_Biological_Process_2023	Actin Filament Bundle Organization (GO:0061572)	1/33	0.152569	0.252	0	0	6.27146	11.7912	CALD1																							548,GO_Biological_Process_2023,Actin Filament Bundle Organization (GO:0061572),1/33,0.152569319997184,0.2519995949684189,0,0,6.271464646464646,11.79120788980768,CALD1
549	GO_Biological_Process_2023	Regulation Of Type I Interferon-Mediated Signaling Pathway (GO:0060338)	1/33	0.152569	0.252	0	0	6.27146	11.7912	RBM47																							549,GO_Biological_Process_2023,Regulation Of Type I Interferon-Mediated Signaling Pathway (GO:0060338),1/33,0.152569319997184,0.2519995949684189,0,0,6.271464646464646,11.79120788980768,RBM47
550	GO_Biological_Process_2023	Signal Transduction By P53 Class Mediator (GO:0072331)	1/33	0.152569	0.252	0	0	6.27146	11.7912	GREM1																							550,GO_Biological_Process_2023,Signal Transduction By P53 Class Mediator (GO:0072331),1/33,0.152569319997184,0.2519995949684189,0,0,6.271464646464646,11.79120788980768,GREM1
551	GO_Biological_Process_2023	Positive Regulation Of Epidermal Growth Factor Receptor Signaling Pathway (GO:0045742)	1/33	0.152569	0.252	0	0	6.27146	11.7912	BCAR3																							551,GO_Biological_Process_2023,Positive Regulation Of Epidermal Growth Factor Receptor Signaling Pathway (GO:0045742),1/33,0.152569319997184,0.2519995949684189,0,0,6.271464646464646,11.79120788980768,BCAR3
552	GO_Biological_Process_2023	Epithelial Tube Morphogenesis (GO:0060562)	1/33	0.152569	0.252	0	0	6.27146	11.7912	MEF2C																							552,GO_Biological_Process_2023,Epithelial Tube Morphogenesis (GO:0060562),1/33,0.152569319997184,0.2519995949684189,0,0,6.271464646464646,11.79120788980768,MEF2C
553	GO_Biological_Process_2023	Vasculogenesis (GO:0001570)	1/33	0.152569	0.252	0	0	6.27146	11.7912	ITGB8																							553,GO_Biological_Process_2023,Vasculogenesis (GO:0001570),1/33,0.152569319997184,0.2519995949684189,0,0,6.271464646464646,11.79120788980768,ITGB8
554	GO_Biological_Process_2023	Positive Regulation Of Small Molecule Metabolic Process (GO:0062013)	1/33	0.152569	0.252	0	0	6.27146	11.7912	ZBTB20																							554,GO_Biological_Process_2023,Positive Regulation Of Small Molecule Metabolic Process (GO:0062013),1/33,0.152569319997184,0.2519995949684189,0,0,6.271464646464646,11.79120788980768,ZBTB20
555	GO_Biological_Process_2023	Positive Regulation Of Telomerase Activity (GO:0051973)	1/33	0.152569	0.252	0	0	6.27146	11.7912	GREM1																							555,GO_Biological_Process_2023,Positive Regulation Of Telomerase Activity (GO:0051973),1/33,0.152569319997184,0.2519995949684189,0,0,6.271464646464646,11.79120788980768,GREM1
556	GO_Biological_Process_2023	Negative Regulation Of Blood Vessel Endothelial Cell Migration (GO:0043537)	1/33	0.152569	0.252	0	0	6.27146	11.7912	MEF2C																							556,GO_Biological_Process_2023,Negative Regulation Of Blood Vessel Endothelial Cell Migration (GO:0043537),1/33,0.152569319997184,0.2519995949684189,0,0,6.271464646464646,11.79120788980768,MEF2C
557	GO_Biological_Process_2023	Intracellular Calcium Ion Homeostasis (GO:0006874)	2/139	0.153424	0.252217	0	0	2.94399	5.51866	CAV2	SLC30A1																						557,GO_Biological_Process_2023,Intracellular Calcium Ion Homeostasis (GO:0006874),2/139,0.1534237633251,0.2522174692725176,0,0,2.9439892745419334,5.518659484645247,CAV2	SLC30A1
558	GO_Biological_Process_2023	Positive Regulation Of Cell Migration (GO:0030335)	3/272	0.155481	0.252217	0	0	2.25704	4.20088	FN1	ITGA6	RREB1																					558,GO_Biological_Process_2023,Positive Regulation Of Cell Migration (GO:0030335),3/272,0.1554809796525169,0.2522174692725176,0,0,2.257042118575863,4.20087872797176,FN1	ITGA6	RREB1
559	GO_Biological_Process_2023	Cellular Response To Glucose Stimulus (GO:0071333)	1/34	0.156813	0.252217	0	0	6.08111	11.2665	ZBTB20																							559,GO_Biological_Process_2023,Cellular Response To Glucose Stimulus (GO:0071333),1/34,0.1568134700259566,0.2522174692725176,0,0,6.081114172023263,11.266469699963473,ZBTB20
560	GO_Biological_Process_2023	Cellular Response To Hydrogen Peroxide (GO:0070301)	1/34	0.156813	0.252217	0	0	6.08111	11.2665	MAP3K5																							560,GO_Biological_Process_2023,Cellular Response To Hydrogen Peroxide (GO:0070301),1/34,0.1568134700259566,0.2522174692725176,0,0,6.081114172023263,11.266469699963473,MAP3K5
561	GO_Biological_Process_2023	Response To Estrogen (GO:0043627)	1/34	0.156813	0.252217	0	0	6.08111	11.2665	CITED2																							561,GO_Biological_Process_2023,Response To Estrogen (GO:0043627),1/34,0.1568134700259566,0.2522174692725176,0,0,6.081114172023263,11.266469699963473,CITED2
562	GO_Biological_Process_2023	Positive Regulation Of Carbohydrate Metabolic Process (GO:0045913)	1/34	0.156813	0.252217	0	0	6.08111	11.2665	ZBTB20																							562,GO_Biological_Process_2023,Positive Regulation Of Carbohydrate Metabolic Process (GO:0045913),1/34,0.1568134700259566,0.2522174692725176,0,0,6.081114172023263,11.266469699963473,ZBTB20
563	GO_Biological_Process_2023	Embryonic Limb Morphogenesis (GO:0030326)	1/34	0.156813	0.252217	0	0	6.08111	11.2665	MBNL1																							563,GO_Biological_Process_2023,Embryonic Limb Morphogenesis (GO:0030326),1/34,0.1568134700259566,0.2522174692725176,0,0,6.081114172023263,11.266469699963473,MBNL1
564	GO_Biological_Process_2023	Positive Regulation Of Immunoglobulin Production (GO:0002639)	1/34	0.156813	0.252217	0	0	6.08111	11.2665	VAMP3																							564,GO_Biological_Process_2023,Positive Regulation Of Immunoglobulin Production (GO:0002639),1/34,0.1568134700259566,0.2522174692725176,0,0,6.081114172023263,11.266469699963473,VAMP3
565	GO_Biological_Process_2023	Glial Cell Differentiation (GO:0010001)	1/34	0.156813	0.252217	0	0	6.08111	11.2665	PTPRZ1																							565,GO_Biological_Process_2023,Glial Cell Differentiation (GO:0010001),1/34,0.1568134700259566,0.2522174692725176,0,0,6.081114172023263,11.266469699963473,PTPRZ1
566	GO_Biological_Process_2023	Positive Regulation Of Neuron Death (GO:1901216)	1/34	0.156813	0.252217	0	0	6.08111	11.2665	MAP3K5																							566,GO_Biological_Process_2023,Positive Regulation Of Neuron Death (GO:1901216),1/34,0.1568134700259566,0.2522174692725176,0,0,6.081114172023263,11.266469699963473,MAP3K5
567	GO_Biological_Process_2023	Mitochondrial Electron Transport, NADH To Ubiquinone (GO:0006120)	1/34	0.156813	0.252217	0	0	6.08111	11.2665	NDUFB9																							567,GO_Biological_Process_2023,"Mitochondrial Electron Transport, NADH To Ubiquinone (GO:0006120)",1/34,0.1568134700259566,0.2522174692725176,0,0,6.081114172023263,11.266469699963473,NDUFB9
568	GO_Biological_Process_2023	Negative Regulation Of JNK Cascade (GO:0046329)	1/34	0.156813	0.252217	0	0	6.08111	11.2665	HIPK3																							568,GO_Biological_Process_2023,Negative Regulation Of JNK Cascade (GO:0046329),1/34,0.1568134700259566,0.2522174692725176,0,0,6.081114172023263,11.266469699963473,HIPK3
569	GO_Biological_Process_2023	Negative Regulation Of Ras Protein Signal Transduction (GO:0046580)	1/34	0.156813	0.252217	0	0	6.08111	11.2665	ITGA3																							569,GO_Biological_Process_2023,Negative Regulation Of Ras Protein Signal Transduction (GO:0046580),1/34,0.1568134700259566,0.2522174692725176,0,0,6.081114172023263,11.266469699963473,ITGA3
570	GO_Biological_Process_2023	Regulation Of Blood Circulation (GO:1903522)	1/34	0.156813	0.252217	0	0	6.08111	11.2665	CELF2																							570,GO_Biological_Process_2023,Regulation Of Blood Circulation (GO:1903522),1/34,0.1568134700259566,0.2522174692725176,0,0,6.081114172023263,11.266469699963473,CELF2
571	GO_Biological_Process_2023	Regulation Of calcineurin-NFAT Signaling Cascade (GO:0070884)	1/34	0.156813	0.252217	0	0	6.08111	11.2665	CHP1																							571,GO_Biological_Process_2023,Regulation Of calcineurin-NFAT Signaling Cascade (GO:0070884),1/34,0.1568134700259566,0.2522174692725176,0,0,6.081114172023263,11.266469699963473,CHP1
572	GO_Biological_Process_2023	Protein Localization To Cell Periphery (GO:1990778)	2/142	0.158663	0.254747	0	0	2.88047	5.30286	RAP2A	TSPAN14																						572,GO_Biological_Process_2023,Protein Localization To Cell Periphery (GO:1990778),2/142,0.1586628248567463,0.2547465948834321,0,0,2.880466472303207,5.302863672530919,RAP2A	TSPAN14
573	GO_Biological_Process_2023	Regulation Of mRNA Processing (GO:0050684)	1/35	0.161037	0.254998	0	0	5.90196	10.7777	QKI																							573,GO_Biological_Process_2023,Regulation Of mRNA Processing (GO:0050684),1/35,0.1610365757741949,0.2549976759247149,0,0,5.901960784313726,10.777710825180796,QKI
574	GO_Biological_Process_2023	Regulation Of Postsynaptic Membrane Potential (GO:0060078)	1/35	0.161037	0.254998	0	0	5.90196	10.7777	MEF2C																							574,GO_Biological_Process_2023,Regulation Of Postsynaptic Membrane Potential (GO:0060078),1/35,0.1610365757741949,0.2549976759247149,0,0,5.901960784313726,10.777710825180796,MEF2C
575	GO_Biological_Process_2023	Glutamate Receptor Signaling Pathway (GO:0007215)	1/35	0.161037	0.254998	0	0	5.90196	10.7777	CPEB4																							575,GO_Biological_Process_2023,Glutamate Receptor Signaling Pathway (GO:0007215),1/35,0.1610365757741949,0.2549976759247149,0,0,5.901960784313726,10.777710825180796,CPEB4
576	GO_Biological_Process_2023	Positive Regulation Of Substrate Adhesion-Dependent Cell Spreading (GO:1900026)	1/35	0.161037	0.254998	0	0	5.90196	10.7777	RREB1																							576,GO_Biological_Process_2023,Positive Regulation Of Substrate Adhesion-Dependent Cell Spreading (GO:1900026),1/35,0.1610365757741949,0.2549976759247149,0,0,5.901960784313726,10.777710825180796,RREB1
577	GO_Biological_Process_2023	Intrinsic Apoptotic Signaling Pathway By P53 Class Mediator (GO:0072332)	1/35	0.161037	0.254998	0	0	5.90196	10.7777	DDIT4																							577,GO_Biological_Process_2023,Intrinsic Apoptotic Signaling Pathway By P53 Class Mediator (GO:0072332),1/35,0.1610365757741949,0.2549976759247149,0,0,5.901960784313726,10.777710825180796,DDIT4
578	GO_Biological_Process_2023	Liver Development (GO:0001889)	1/35	0.161037	0.254998	0	0	5.90196	10.7777	CITED2																							578,GO_Biological_Process_2023,Liver Development (GO:0001889),1/35,0.1610365757741949,0.2549976759247149,0,0,5.901960784313726,10.777710825180796,CITED2
579	GO_Biological_Process_2023	Regulation Of Axon Extension (GO:0030516)	1/35	0.161037	0.254998	0	0	5.90196	10.7777	GOLGA4																							579,GO_Biological_Process_2023,Regulation Of Axon Extension (GO:0030516),1/35,0.1610365757741949,0.2549976759247149,0,0,5.901960784313726,10.777710825180796,GOLGA4
580	GO_Biological_Process_2023	Regulation Of Cardiac Muscle Contraction (GO:0055117)	1/35	0.161037	0.254998	0	0	5.90196	10.7777	PDE4B																							580,GO_Biological_Process_2023,Regulation Of Cardiac Muscle Contraction (GO:0055117),1/35,0.1610365757741949,0.2549976759247149,0,0,5.901960784313726,10.777710825180796,PDE4B
581	GO_Biological_Process_2023	Ras Protein Signal Transduction (GO:0007265)	2/144	0.162174	0.256358	0	0	2.83961	5.16549	RAP2A	ARHGEF3																						581,GO_Biological_Process_2023,Ras Protein Signal Transduction (GO:0007265),2/144,0.1621742385415762,0.2563579028492271,0,0,2.839609083069848,5.165487378795345,RAP2A	ARHGEF3
582	GO_Biological_Process_2023	Positive Regulation Of Protein Kinase Activity (GO:0045860)	2/145	0.163935	0.258537	0	0	2.81961	5.09865	EGR1	MAP3K5																						582,GO_Biological_Process_2023,Positive Regulation Of Protein Kinase Activity (GO:0045860),2/145,0.1639353180302545,0.2585368049687975,0,0,2.819608962466105,5.0986518873563975,EGR1	MAP3K5
583	GO_Biological_Process_2023	Negative Regulation Of Organelle Assembly (GO:1902116)	1/36	0.165239	0.258537	0	0	5.73304	10.3216	YAP1																							583,GO_Biological_Process_2023,Negative Regulation Of Organelle Assembly (GO:1902116),1/36,0.165238740567014,0.2585368049687975,0,0,5.733044733044733,10.321566994169176,YAP1
584	GO_Biological_Process_2023	Neural Crest Cell Migration (GO:0001755)	1/36	0.165239	0.258537	0	0	5.73304	10.3216	FN1																							584,GO_Biological_Process_2023,Neural Crest Cell Migration (GO:0001755),1/36,0.165238740567014,0.2585368049687975,0,0,5.733044733044733,10.321566994169176,FN1
585	GO_Biological_Process_2023	Regulation Of Receptor Internalization (GO:0002090)	1/36	0.165239	0.258537	0	0	5.73304	10.3216	GREM1																							585,GO_Biological_Process_2023,Regulation Of Receptor Internalization (GO:0002090),1/36,0.165238740567014,0.2585368049687975,0,0,5.733044733044733,10.321566994169176,GREM1
586	GO_Biological_Process_2023	Positive Regulation Of Signaling Receptor Activity (GO:2000273)	1/36	0.165239	0.258537	0	0	5.73304	10.3216	GREM1																							586,GO_Biological_Process_2023,Positive Regulation Of Signaling Receptor Activity (GO:2000273),1/36,0.165238740567014,0.2585368049687975,0,0,5.733044733044733,10.321566994169176,GREM1
587	GO_Biological_Process_2023	Lytic Vacuole Organization (GO:0080171)	1/36	0.165239	0.258537	0	0	5.73304	10.3216	TMEM106B																							587,GO_Biological_Process_2023,Lytic Vacuole Organization (GO:0080171),1/36,0.165238740567014,0.2585368049687975,0,0,5.733044733044733,10.321566994169176,TMEM106B
588	GO_Biological_Process_2023	Dephosphorylation (GO:0016311)	2/147	0.167468	0.260513	0	0	2.78044	4.96854	DUSP5	PTPRZ1																						588,GO_Biological_Process_2023,Dephosphorylation (GO:0016311),2/147,0.1674678305136682,0.2605125698158166,0,0,2.780436312456017,4.968539602428729,DUSP5	PTPRZ1
589	GO_Biological_Process_2023	Protein Glycosylation (GO:0006486)	2/147	0.167468	0.260513	0	0	2.78044	4.96854	GFPT2	MAGT1																						589,GO_Biological_Process_2023,Protein Glycosylation (GO:0006486),2/147,0.1674678305136682,0.2605125698158166,0,0,2.780436312456017,4.968539602428729,GFPT2	MAGT1
590	GO_Biological_Process_2023	Positive Regulation Of Cell Differentiation (GO:0045597)	3/283	0.168748	0.260513	0	0	2.16716	3.85613	YAP1	MEF2C	MEDAG																					590,GO_Biological_Process_2023,Positive Regulation Of Cell Differentiation (GO:0045597),3/283,0.1687481770198696,0.2605125698158166,0,0,2.1671575846833577,3.8561269768244575,YAP1	MEF2C	MEDAG
591	GO_Biological_Process_2023	Negative Regulation Of Endothelial Cell Migration (GO:0010596)	1/37	0.16942	0.260513	0	0	5.57351	9.89507	MEF2C																							591,GO_Biological_Process_2023,Negative Regulation Of Endothelial Cell Migration (GO:0010596),1/37,0.1694200671801256,0.2605125698158166,0,0,5.57351290684624,9.895070145641316,MEF2C
592	GO_Biological_Process_2023	Negative Regulation Of Smooth Muscle Cell Proliferation (GO:0048662)	1/37	0.16942	0.260513	0	0	5.57351	9.89507	MEF2C																							592,GO_Biological_Process_2023,Negative Regulation Of Smooth Muscle Cell Proliferation (GO:0048662),1/37,0.1694200671801256,0.2605125698158166,0,0,5.57351290684624,9.895070145641316,MEF2C
593	GO_Biological_Process_2023	Regulation Of Ossification (GO:0030278)	1/37	0.16942	0.260513	0	0	5.57351	9.89507	MEF2C																							593,GO_Biological_Process_2023,Regulation Of Ossification (GO:0030278),1/37,0.1694200671801256,0.2605125698158166,0,0,5.57351290684624,9.895070145641316,MEF2C
594	GO_Biological_Process_2023	Regulation Of Vascular Associated Smooth Muscle Cell Proliferation (GO:1904705)	1/37	0.16942	0.260513	0	0	5.57351	9.89507	MEF2C																							594,GO_Biological_Process_2023,Regulation Of Vascular Associated Smooth Muscle Cell Proliferation (GO:1904705),1/37,0.1694200671801256,0.2605125698158166,0,0,5.57351290684624,9.895070145641316,MEF2C
595	GO_Biological_Process_2023	Ventricular Septum Development (GO:0003281)	1/37	0.16942	0.260513	0	0	5.57351	9.89507	CITED2																							595,GO_Biological_Process_2023,Ventricular Septum Development (GO:0003281),1/37,0.1694200671801256,0.2605125698158166,0,0,5.57351290684624,9.895070145641316,CITED2
596	GO_Biological_Process_2023	Positive Regulation Of Signaling (GO:0023056)	1/37	0.16942	0.260513	0	0	5.57351	9.89507	VAMP3																							596,GO_Biological_Process_2023,Positive Regulation Of Signaling (GO:0023056),1/37,0.1694200671801256,0.2605125698158166,0,0,5.57351290684624,9.895070145641316,VAMP3
597	GO_Biological_Process_2023	Skeletal System Development (GO:0001501)	2/149	0.171014	0.260513	0	0	2.74233	4.84299	ITGB8	CD44																						597,GO_Biological_Process_2023,Skeletal System Development (GO:0001501),2/149,0.1710136332671059,0.2605125698158166,0,0,2.7423295848951827,4.842986951998436,ITGB8	CD44
598	GO_Biological_Process_2023	Negative Regulation Of DNA-binding Transcription Factor Activity (GO:0043433)	2/149	0.171014	0.260513	0	0	2.74233	4.84299	TMSB4X	CHP1																						598,GO_Biological_Process_2023,Negative Regulation Of DNA-binding Transcription Factor Activity (GO:0043433),2/149,0.1710136332671059,0.2605125698158166,0,0,2.7423295848951827,4.842986951998436,TMSB4X	CHP1
599	GO_Biological_Process_2023	Neuron Development (GO:0048666)	2/150	0.172791	0.260513	0	0	2.72366	4.78185	MEF2C	FLRT3																						599,GO_Biological_Process_2023,Neuron Development (GO:0048666),2/150,0.1727913280938574,0.2605125698158166,0,0,2.7236624379481524,4.7818540898178,MEF2C	FLRT3
600	GO_Biological_Process_2023	Negative Regulation Of Epithelial Cell Apoptotic Process (GO:1904036)	1/38	0.173581	0.260513	0	0	5.4226	9.49559	YAP1																							600,GO_Biological_Process_2023,Negative Regulation Of Epithelial Cell Apoptotic Process (GO:1904036),1/38,0.1735806579316256,0.2605125698158166,0,0,5.422604422604422,9.495592558231127,YAP1
601	GO_Biological_Process_2023	Amino Acid Catabolic Process (GO:0009063)	1/38	0.173581	0.260513	0	0	5.4226	9.49559	HNMT																							601,GO_Biological_Process_2023,Amino Acid Catabolic Process (GO:0009063),1/38,0.1735806579316256,0.2605125698158166,0,0,5.422604422604422,9.495592558231127,HNMT
602	GO_Biological_Process_2023	Regulation Of Protein Import Into Nucleus (GO:0042306)	1/38	0.173581	0.260513	0	0	5.4226	9.49559	CHP1																							602,GO_Biological_Process_2023,Regulation Of Protein Import Into Nucleus (GO:0042306),1/38,0.1735806579316256,0.2605125698158166,0,0,5.422604422604422,9.495592558231127,CHP1
603	GO_Biological_Process_2023	Positive Regulation Of Axonogenesis (GO:0050772)	1/38	0.173581	0.260513	0	0	5.4226	9.49559	GOLGA4																							603,GO_Biological_Process_2023,Positive Regulation Of Axonogenesis (GO:0050772),1/38,0.1735806579316256,0.2605125698158166,0,0,5.422604422604422,9.495592558231127,GOLGA4
604	GO_Biological_Process_2023	Positive Regulation Of Bone Mineralization (GO:0030501)	1/38	0.173581	0.260513	0	0	5.4226	9.49559	MEF2C																							604,GO_Biological_Process_2023,Positive Regulation Of Bone Mineralization (GO:0030501),1/38,0.1735806579316256,0.2605125698158166,0,0,5.422604422604422,9.495592558231127,MEF2C
605	GO_Biological_Process_2023	Positive Regulation Of Cation Channel Activity (GO:2001259)	1/38	0.173581	0.260513	0	0	5.4226	9.49559	TMSB4X																							605,GO_Biological_Process_2023,Positive Regulation Of Cation Channel Activity (GO:2001259),1/38,0.1735806579316256,0.2605125698158166,0,0,5.422604422604422,9.495592558231127,TMSB4X
606	GO_Biological_Process_2023	Response To Transforming Growth Factor Beta (GO:0071559)	1/38	0.173581	0.260513	0	0	5.4226	9.49559	MEF2C																							606,GO_Biological_Process_2023,Response To Transforming Growth Factor Beta (GO:0071559),1/38,0.1735806579316256,0.2605125698158166,0,0,5.422604422604422,9.495592558231127,MEF2C
607	GO_Biological_Process_2023	Establishment Of Protein Localization To Plasma Membrane (GO:0061951)	1/38	0.173581	0.260513	0	0	5.4226	9.49559	GOLGA4																							607,GO_Biological_Process_2023,Establishment Of Protein Localization To Plasma Membrane (GO:0061951),1/38,0.1735806579316256,0.2605125698158166,0,0,5.422604422604422,9.495592558231127,GOLGA4
608	GO_Biological_Process_2023	Tumor Necrosis Factor-Mediated Signaling Pathway (GO:0033209)	1/38	0.173581	0.260513	0	0	5.4226	9.49559	TMSB4X																							608,GO_Biological_Process_2023,Tumor Necrosis Factor-Mediated Signaling Pathway (GO:0033209),1/38,0.1735806579316256,0.2605125698158166,0,0,5.422604422604422,9.495592558231127,TMSB4X
609	GO_Biological_Process_2023	Positive Regulation Of Myoblast Differentiation (GO:0045663)	1/38	0.173581	0.260513	0	0	5.4226	9.49559	MEF2C																							609,GO_Biological_Process_2023,Positive Regulation Of Myoblast Differentiation (GO:0045663),1/38,0.1735806579316256,0.2605125698158166,0,0,5.422604422604422,9.495592558231127,MEF2C
610	GO_Biological_Process_2023	Heart Looping (GO:0001947)	1/38	0.173581	0.260513	0	0	5.4226	9.49559	MEF2C																							610,GO_Biological_Process_2023,Heart Looping (GO:0001947),1/38,0.1735806579316256,0.2605125698158166,0,0,5.422604422604422,9.495592558231127,MEF2C
611	GO_Biological_Process_2023	Positive Regulation Of Production Of Molecular Mediator Of Immune Response (GO:0002702)	1/38	0.173581	0.260513	0	0	5.4226	9.49559	VAMP3																							611,GO_Biological_Process_2023,Positive Regulation Of Production Of Molecular Mediator Of Immune Response (GO:0002702),1/38,0.1735806579316256,0.2605125698158166,0,0,5.422604422604422,9.495592558231127,VAMP3
612	GO_Biological_Process_2023	Lymphocyte Proliferation (GO:0046651)	1/38	0.173581	0.260513	0	0	5.4226	9.49559	MEF2C																							612,GO_Biological_Process_2023,Lymphocyte Proliferation (GO:0046651),1/38,0.1735806579316256,0.2605125698158166,0,0,5.422604422604422,9.495592558231127,MEF2C
613	GO_Biological_Process_2023	Positive Regulation Of Cellular Process (GO:0048522)	5/594	0.176662	0.264705	0	0	1.72558	2.99133	YAP1	GREM1	FGF7	CITED2	FN1																			613,GO_Biological_Process_2023,Positive Regulation Of Cellular Process (GO:0048522),5/594,0.1766617333227277,0.2647048772913835,0,0,1.725583057814315,2.991330129991557,YAP1	GREM1	FGF7	CITED2	FN1
614	GO_Biological_Process_2023	Neuron Projection Extension (GO:1990138)	1/39	0.177721	0.265858	0	0	5.27964	9.1208	FLRT3																							614,GO_Biological_Process_2023,Neuron Projection Extension (GO:1990138),1/39,0.1777206145684703,0.2658584803300695,0,0,5.279638490164806,9.12080010262218,FLRT3
615	GO_Biological_Process_2023	Cellular Response To Growth Factor Stimulus (GO:0071363)	2/155	0.181725	0.268528	0	0	2.63399	4.49164	MEF2C	CD44																						615,GO_Biological_Process_2023,Cellular Response To Growth Factor Stimulus (GO:0071363),2/155,0.1817247564919734,0.2685278256340119,0,0,2.633986928104575,4.49163798449718,MEF2C	CD44
616	GO_Biological_Process_2023	Regulation Of Cytosolic Calcium Ion Concentration (GO:0051480)	1/40	0.18184	0.268528	0	0	5.144	8.76861	CAV2																							616,GO_Biological_Process_2023,Regulation Of Cytosolic Calcium Ion Concentration (GO:0051480),1/40,0.1818400384456406,0.2685278256340119,0,0,5.144004144004144,8.768612919919887,CAV2
617	GO_Biological_Process_2023	Regulation Of Glycolytic Process (GO:0006110)	1/40	0.18184	0.268528	0	0	5.144	8.76861	ZBTB20																							617,GO_Biological_Process_2023,Regulation Of Glycolytic Process (GO:0006110),1/40,0.1818400384456406,0.2685278256340119,0,0,5.144004144004144,8.768612919919887,ZBTB20
618	GO_Biological_Process_2023	Regulation Of Small Molecule Metabolic Process (GO:0062012)	1/40	0.18184	0.268528	0	0	5.144	8.76861	RORA																							618,GO_Biological_Process_2023,Regulation Of Small Molecule Metabolic Process (GO:0062012),1/40,0.1818400384456406,0.2685278256340119,0,0,5.144004144004144,8.768612919919887,RORA
619	GO_Biological_Process_2023	Cyclic-Nucleotide-Mediated Signaling (GO:0019935)	1/40	0.18184	0.268528	0	0	5.144	8.76861	PDE7B																							619,GO_Biological_Process_2023,Cyclic-Nucleotide-Mediated Signaling (GO:0019935),1/40,0.1818400384456406,0.2685278256340119,0,0,5.144004144004144,8.768612919919887,PDE7B
620	GO_Biological_Process_2023	Endothelial Cell Migration (GO:0043542)	1/40	0.18184	0.268528	0	0	5.144	8.76861	PXN																							620,GO_Biological_Process_2023,Endothelial Cell Migration (GO:0043542),1/40,0.1818400384456406,0.2685278256340119,0,0,5.144004144004144,8.768612919919887,PXN
621	GO_Biological_Process_2023	Establishment Or Maintenance Of Epithelial Cell Apical/Basal Polarity (GO:0045197)	1/40	0.18184	0.268528	0	0	5.144	8.76861	RAP2A																							621,GO_Biological_Process_2023,Establishment Or Maintenance Of Epithelial Cell Apical/Basal Polarity (GO:0045197),1/40,0.1818400384456406,0.2685278256340119,0,0,5.144004144004144,8.768612919919887,RAP2A
622	GO_Biological_Process_2023	Positive Regulation Of Wound Healing (GO:0090303)	1/40	0.18184	0.268528	0	0	5.144	8.76861	RREB1																							622,GO_Biological_Process_2023,Positive Regulation Of Wound Healing (GO:0090303),1/40,0.1818400384456406,0.2685278256340119,0,0,5.144004144004144,8.768612919919887,RREB1
623	GO_Biological_Process_2023	Gene Expression (GO:0010467)	3/296	0.184837	0.2711	0	0	2.06963	3.49412	TSPAN14	CELF2	ADARB1																					623,GO_Biological_Process_2023,Gene Expression (GO:0010467),3/296,0.1848365781724373,0.2710996955779342,0,0,2.069631610428908,3.494124289515617,TSPAN14	CELF2	ADARB1
624	GO_Biological_Process_2023	Regulation Of Chemokine Production (GO:0032642)	1/41	0.185939	0.2711	0	0	5.01515	8.43717	EGR1																							624,GO_Biological_Process_2023,Regulation Of Chemokine Production (GO:0032642),1/41,0.1859390303366049,0.2710996955779342,0,0,5.015151515151516,8.43717221072756,EGR1
625	GO_Biological_Process_2023	DNA Duplex Unwinding (GO:0032508)	1/41	0.185939	0.2711	0	0	5.01515	8.43717	PURA																							625,GO_Biological_Process_2023,DNA Duplex Unwinding (GO:0032508),1/41,0.1859390303366049,0.2710996955779342,0,0,5.015151515151516,8.43717221072756,PURA
626	GO_Biological_Process_2023	Cellular Response To Retinoic Acid (GO:0071300)	1/41	0.185939	0.2711	0	0	5.01515	8.43717	RORB																							626,GO_Biological_Process_2023,Cellular Response To Retinoic Acid (GO:0071300),1/41,0.1859390303366049,0.2710996955779342,0,0,5.015151515151516,8.43717221072756,RORB
627	GO_Biological_Process_2023	Stem Cell Differentiation (GO:0048863)	1/41	0.185939	0.2711	0	0	5.01515	8.43717	MEF2C																							627,GO_Biological_Process_2023,Stem Cell Differentiation (GO:0048863),1/41,0.1859390303366049,0.2710996955779342,0,0,5.015151515151516,8.43717221072756,MEF2C
628	GO_Biological_Process_2023	Synaptic Vesicle Exocytosis (GO:0016079)	1/41	0.185939	0.2711	0	0	5.01515	8.43717	STX11																							628,GO_Biological_Process_2023,Synaptic Vesicle Exocytosis (GO:0016079),1/41,0.1859390303366049,0.2710996955779342,0,0,5.015151515151516,8.43717221072756,STX11
629	GO_Biological_Process_2023	Positive Regulation Of Ossification (GO:0045778)	1/41	0.185939	0.2711	0	0	5.01515	8.43717	MEF2C																							629,GO_Biological_Process_2023,Positive Regulation Of Ossification (GO:0045778),1/41,0.1859390303366049,0.2710996955779342,0,0,5.015151515151516,8.43717221072756,MEF2C
630	GO_Biological_Process_2023	Positive Regulation Of Viral Process (GO:0048524)	1/41	0.185939	0.2711	0	0	5.01515	8.43717	ADARB1																							630,GO_Biological_Process_2023,Positive Regulation Of Viral Process (GO:0048524),1/41,0.1859390303366049,0.2710996955779342,0,0,5.015151515151516,8.43717221072756,ADARB1
631	GO_Biological_Process_2023	Response To Lipopolysaccharide (GO:0032496)	2/159	0.188921	0.27315	0	0	2.56636	4.27665	MEF2C	PDE4B																						631,GO_Biological_Process_2023,Response To Lipopolysaccharide (GO:0032496),2/159,0.188921090423562,0.2731504302172276,0,0,2.566359027687508,4.276647055148966,MEF2C	PDE4B
632	GO_Biological_Process_2023	Regulation Of Neurotransmitter Receptor Activity (GO:0099601)	1/42	0.190018	0.27315	0	0	4.89258	8.12481	MEF2C																							632,GO_Biological_Process_2023,Regulation Of Neurotransmitter Receptor Activity (GO:0099601),1/42,0.1900176905858975,0.2731504302172276,0,0,4.892584380389258,8.124812043283224,MEF2C
633	GO_Biological_Process_2023	Cardiac Ventricle Morphogenesis (GO:0003208)	1/42	0.190018	0.27315	0	0	4.89258	8.12481	MEF2C																							633,GO_Biological_Process_2023,Cardiac Ventricle Morphogenesis (GO:0003208),1/42,0.1900176905858975,0.2731504302172276,0,0,4.892584380389258,8.124812043283224,MEF2C
634	GO_Biological_Process_2023	Determination Of Heart Left/Right Asymmetry (GO:0061371)	1/42	0.190018	0.27315	0	0	4.89258	8.12481	MEF2C																							634,GO_Biological_Process_2023,Determination Of Heart Left/Right Asymmetry (GO:0061371),1/42,0.1900176905858975,0.2731504302172276,0,0,4.892584380389258,8.124812043283224,MEF2C
635	GO_Biological_Process_2023	Embryonic Heart Tube Morphogenesis (GO:0003143)	1/42	0.190018	0.27315	0	0	4.89258	8.12481	MEF2C																							635,GO_Biological_Process_2023,Embryonic Heart Tube Morphogenesis (GO:0003143),1/42,0.1900176905858975,0.2731504302172276,0,0,4.892584380389258,8.124812043283224,MEF2C
636	GO_Biological_Process_2023	Stress-Activated MAPK Cascade (GO:0051403)	1/42	0.190018	0.27315	0	0	4.89258	8.12481	MAP3K5																							636,GO_Biological_Process_2023,Stress-Activated MAPK Cascade (GO:0051403),1/42,0.1900176905858975,0.2731504302172276,0,0,4.892584380389258,8.124812043283224,MAP3K5
637	GO_Biological_Process_2023	Positive Regulation Of Neuron Differentiation (GO:0045666)	1/42	0.190018	0.27315	0	0	4.89258	8.12481	MEF2C																							637,GO_Biological_Process_2023,Positive Regulation Of Neuron Differentiation (GO:0045666),1/42,0.1900176905858975,0.2731504302172276,0,0,4.892584380389258,8.124812043283224,MEF2C
638	GO_Biological_Process_2023	Lysosome Localization (GO:0032418)	1/42	0.190018	0.27315	0	0	4.89258	8.12481	TMEM106B																							638,GO_Biological_Process_2023,Lysosome Localization (GO:0032418),1/42,0.1900176905858975,0.2731504302172276,0,0,4.892584380389258,8.124812043283224,TMEM106B
639	GO_Biological_Process_2023	Negative Regulation Of I-kappaB kinase/NF-kappaB Signaling (GO:0043124)	1/42	0.190018	0.27315	0	0	4.89258	8.12481	RORA																							639,GO_Biological_Process_2023,Negative Regulation Of I-kappaB kinase/NF-kappaB Signaling (GO:0043124),1/42,0.1900176905858975,0.2731504302172276,0,0,4.892584380389258,8.124812043283224,RORA
640	GO_Biological_Process_2023	Regulation Of Filopodium Assembly (GO:0051489)	1/43	0.194076	0.274692	0	0	4.77585	7.83004	MYO10																							640,GO_Biological_Process_2023,Regulation Of Filopodium Assembly (GO:0051489),1/43,0.1940761190078197,0.2746923530572218,0,0,4.775853775853776,7.830035336967146,MYO10
641	GO_Biological_Process_2023	Positive Regulation Of Biomineral Tissue Development (GO:0070169)	1/43	0.194076	0.274692	0	0	4.77585	7.83004	MEF2C																							641,GO_Biological_Process_2023,Positive Regulation Of Biomineral Tissue Development (GO:0070169),1/43,0.1940761190078197,0.2746923530572218,0,0,4.775853775853776,7.830035336967146,MEF2C
642	GO_Biological_Process_2023	Energy Derivation By Oxidation Of Organic Compounds (GO:0015980)	1/43	0.194076	0.274692	0	0	4.77585	7.83004	GFPT2																							642,GO_Biological_Process_2023,Energy Derivation By Oxidation Of Organic Compounds (GO:0015980),1/43,0.1940761190078197,0.2746923530572218,0,0,4.775853775853776,7.830035336967146,GFPT2
643	GO_Biological_Process_2023	Positive Regulation Of Receptor-Mediated Endocytosis (GO:0048260)	1/43	0.194076	0.274692	0	0	4.77585	7.83004	GREM1																							643,GO_Biological_Process_2023,Positive Regulation Of Receptor-Mediated Endocytosis (GO:0048260),1/43,0.1940761190078197,0.2746923530572218,0,0,4.775853775853776,7.830035336967146,GREM1
644	GO_Biological_Process_2023	Positive Regulation Of Stress Fiber Assembly (GO:0051496)	1/43	0.194076	0.274692	0	0	4.77585	7.83004	PXN																							644,GO_Biological_Process_2023,Positive Regulation Of Stress Fiber Assembly (GO:0051496),1/43,0.1940761190078197,0.2746923530572218,0,0,4.775853775853776,7.830035336967146,PXN
645	GO_Biological_Process_2023	Intracellular Glucose Homeostasis (GO:0001678)	1/43	0.194076	0.274692	0	0	4.77585	7.83004	ZBTB20																							645,GO_Biological_Process_2023,Intracellular Glucose Homeostasis (GO:0001678),1/43,0.1940761190078197,0.2746923530572218,0,0,4.775853775853776,7.830035336967146,ZBTB20
646	GO_Biological_Process_2023	Intracellular Steroid Hormone Receptor Signaling Pathway (GO:0030518)	1/43	0.194076	0.274692	0	0	4.77585	7.83004	YAP1																							646,GO_Biological_Process_2023,Intracellular Steroid Hormone Receptor Signaling Pathway (GO:0030518),1/43,0.1940761190078197,0.2746923530572218,0,0,4.775853775853776,7.830035336967146,YAP1
647	GO_Biological_Process_2023	Lysosome Organization (GO:0007040)	1/43	0.194076	0.274692	0	0	4.77585	7.83004	TMEM106B																							647,GO_Biological_Process_2023,Lysosome Organization (GO:0007040),1/43,0.1940761190078197,0.2746923530572218,0,0,4.775853775853776,7.830035336967146,TMEM106B
648	GO_Biological_Process_2023	mRNA Transcription (GO:0009299)	1/43	0.194076	0.274692	0	0	4.77585	7.83004	HIPK3																							648,GO_Biological_Process_2023,mRNA Transcription (GO:0009299),1/43,0.1940761190078197,0.2746923530572218,0,0,4.775853775853776,7.830035336967146,HIPK3
649	GO_Biological_Process_2023	Regulation Of Cell-Cell Adhesion (GO:0022407)	1/43	0.194076	0.274692	0	0	4.77585	7.83004	CITED2																							649,GO_Biological_Process_2023,Regulation Of Cell-Cell Adhesion (GO:0022407),1/43,0.1940761190078197,0.2746923530572218,0,0,4.775853775853776,7.830035336967146,CITED2
650	GO_Biological_Process_2023	Positive Regulation Of Biosynthetic Process (GO:0009891)	1/44	0.198114	0.278268	0	0	4.66455	7.55149	ZBTB20																							650,GO_Biological_Process_2023,Positive Regulation Of Biosynthetic Process (GO:0009891),1/44,0.1981144149654997,0.2782675752187172,0,0,4.664552501761804,7.551493311263548,ZBTB20
651	GO_Biological_Process_2023	Positive Regulation Of Chemotaxis (GO:0050921)	1/44	0.198114	0.278268	0	0	4.66455	7.55149	TMSB4X																							651,GO_Biological_Process_2023,Positive Regulation Of Chemotaxis (GO:0050921),1/44,0.1981144149654997,0.2782675752187172,0,0,4.664552501761804,7.551493311263548,TMSB4X
652	GO_Biological_Process_2023	Positive Regulation Of Cytokine-Mediated Signaling Pathway (GO:0001961)	1/44	0.198114	0.278268	0	0	4.66455	7.55149	RBM47																							652,GO_Biological_Process_2023,Positive Regulation Of Cytokine-Mediated Signaling Pathway (GO:0001961),1/44,0.1981144149654997,0.2782675752187172,0,0,4.664552501761804,7.551493311263548,RBM47
653	GO_Biological_Process_2023	Positive Regulation Of Leukocyte Cell-Cell Adhesion (GO:1903039)	1/44	0.198114	0.278268	0	0	4.66455	7.55149	CD44																							653,GO_Biological_Process_2023,Positive Regulation Of Leukocyte Cell-Cell Adhesion (GO:1903039),1/44,0.1981144149654997,0.2782675752187172,0,0,4.664552501761804,7.551493311263548,CD44
654	GO_Biological_Process_2023	Regulation Of B Cell Proliferation (GO:0030888)	1/44	0.198114	0.278268	0	0	4.66455	7.55149	MEF2C																							654,GO_Biological_Process_2023,Regulation Of B Cell Proliferation (GO:0030888),1/44,0.1981144149654997,0.2782675752187172,0,0,4.664552501761804,7.551493311263548,MEF2C
655	GO_Biological_Process_2023	Regulation Of Protein Modification Process (GO:0031399)	1/45	0.202133	0.281761	0	0	4.55831	7.28797	FN1																							655,GO_Biological_Process_2023,Regulation Of Protein Modification Process (GO:0031399),1/45,0.2021326772791743,0.2817607016618794,0,0,4.558310376492194,7.287967841732019,FN1
656	GO_Biological_Process_2023	Regulation Of Telomerase Activity (GO:0051972)	1/45	0.202133	0.281761	0	0	4.55831	7.28797	GREM1																							656,GO_Biological_Process_2023,Regulation Of Telomerase Activity (GO:0051972),1/45,0.2021326772791743,0.2817607016618794,0,0,4.558310376492194,7.287967841732019,GREM1
657	GO_Biological_Process_2023	Determination Of Left/Right Symmetry (GO:0007368)	1/45	0.202133	0.281761	0	0	4.55831	7.28797	CITED2																							657,GO_Biological_Process_2023,Determination Of Left/Right Symmetry (GO:0007368),1/45,0.2021326772791743,0.2817607016618794,0,0,4.558310376492194,7.287967841732019,CITED2
658	GO_Biological_Process_2023	Epidermal Growth Factor Receptor Signaling Pathway (GO:0007173)	1/45	0.202133	0.281761	0	0	4.55831	7.28797	REPS2																							658,GO_Biological_Process_2023,Epidermal Growth Factor Receptor Signaling Pathway (GO:0007173),1/45,0.2021326772791743,0.2817607016618794,0,0,4.558310376492194,7.287967841732019,REPS2
659	GO_Biological_Process_2023	Positive Regulation Of Innate Immune Response (GO:0045089)	1/45	0.202133	0.281761	0	0	4.55831	7.28797	RBM47																							659,GO_Biological_Process_2023,Positive Regulation Of Innate Immune Response (GO:0045089),1/45,0.2021326772791743,0.2817607016618794,0,0,4.558310376492194,7.287967841732019,RBM47
660	GO_Biological_Process_2023	B Cell Receptor Signaling Pathway (GO:0050853)	1/46	0.206131	0.283469	0	0	4.45679	7.03836	MEF2C																							660,GO_Biological_Process_2023,B Cell Receptor Signaling Pathway (GO:0050853),1/46,0.2061310043831236,0.283468645788451,0,0,4.45679012345679,7.038356248208516,MEF2C
661	GO_Biological_Process_2023	Regulation Of Epidermal Growth Factor Receptor Signaling Pathway (GO:0042058)	1/46	0.206131	0.283469	0	0	4.45679	7.03836	BCAR3																							661,GO_Biological_Process_2023,Regulation Of Epidermal Growth Factor Receptor Signaling Pathway (GO:0042058),1/46,0.2061310043831236,0.283468645788451,0,0,4.45679012345679,7.038356248208516,BCAR3
662	GO_Biological_Process_2023	Regulation Of Fibroblast Proliferation (GO:0048145)	1/46	0.206131	0.283469	0	0	4.45679	7.03836	FN1																							662,GO_Biological_Process_2023,Regulation Of Fibroblast Proliferation (GO:0048145),1/46,0.2061310043831236,0.283468645788451,0,0,4.45679012345679,7.038356248208516,FN1
663	GO_Biological_Process_2023	Response To Glucose (GO:0009749)	1/46	0.206131	0.283469	0	0	4.45679	7.03836	ZBTB20																							663,GO_Biological_Process_2023,Response To Glucose (GO:0009749),1/46,0.2061310043831236,0.283468645788451,0,0,4.45679012345679,7.038356248208516,ZBTB20
664	GO_Biological_Process_2023	Positive Regulation Of Blood Vessel Endothelial Cell Migration (GO:0043536)	1/46	0.206131	0.283469	0	0	4.45679	7.03836	TMSB4X																							664,GO_Biological_Process_2023,Positive Regulation Of Blood Vessel Endothelial Cell Migration (GO:0043536),1/46,0.2061310043831236,0.283468645788451,0,0,4.45679012345679,7.038356248208516,TMSB4X
665	GO_Biological_Process_2023	Response To Hydrogen Peroxide (GO:0042542)	1/46	0.206131	0.283469	0	0	4.45679	7.03836	MAP3K5																							665,GO_Biological_Process_2023,Response To Hydrogen Peroxide (GO:0042542),1/46,0.2061310043831236,0.283468645788451,0,0,4.45679012345679,7.038356248208516,MAP3K5
666	GO_Biological_Process_2023	Epithelial Cell Migration (GO:0010631)	1/46	0.206131	0.283469	0	0	4.45679	7.03836	PXN																							666,GO_Biological_Process_2023,Epithelial Cell Migration (GO:0010631),1/46,0.2061310043831236,0.283468645788451,0,0,4.45679012345679,7.038356248208516,PXN
667	GO_Biological_Process_2023	Vacuolar Transport (GO:0007034)	1/46	0.206131	0.283469	0	0	4.45679	7.03836	TMEM106B																							667,GO_Biological_Process_2023,Vacuolar Transport (GO:0007034),1/46,0.2061310043831236,0.283468645788451,0,0,4.45679012345679,7.038356248208516,TMEM106B
668	GO_Biological_Process_2023	Protein Sumoylation (GO:0016925)	1/46	0.206131	0.283469	0	0	4.45679	7.03836	SUMO3																							668,GO_Biological_Process_2023,Protein Sumoylation (GO:0016925),1/46,0.2061310043831236,0.283468645788451,0,0,4.45679012345679,7.038356248208516,SUMO3
669	GO_Biological_Process_2023	Protein Transport (GO:0015031)	3/313	0.206457	0.283493	0	0	1.95444	3.08345	GOLGA4	STX11	TMED5																					669,GO_Biological_Process_2023,Protein Transport (GO:0015031),3/313,0.2064565647387193,0.2834925963576444,0,0,1.954439640838045,3.083451463439517,GOLGA4	STX11	TMED5
670	GO_Biological_Process_2023	Negative Regulation Of Hydrolase Activity (GO:0051346)	1/47	0.210109	0.286796	0	0	4.35968	6.80166	CHP1																							670,GO_Biological_Process_2023,Negative Regulation Of Hydrolase Activity (GO:0051346),1/47,0.2101094941683413,0.2867963421882403,0,0,4.359683794466403,6.801658146757973,CHP1
671	GO_Biological_Process_2023	Golgi To Plasma Membrane Transport (GO:0006893)	1/47	0.210109	0.286796	0	0	4.35968	6.80166	GOLGA4																							671,GO_Biological_Process_2023,Golgi To Plasma Membrane Transport (GO:0006893),1/47,0.2101094941683413,0.2867963421882403,0,0,4.359683794466403,6.801658146757973,GOLGA4
672	GO_Biological_Process_2023	Regulation Of Interleukin-2 Production (GO:0032663)	1/47	0.210109	0.286796	0	0	4.35968	6.80166	PDE4B																							672,GO_Biological_Process_2023,Regulation Of Interleukin-2 Production (GO:0032663),1/47,0.2101094941683413,0.2867963421882403,0,0,4.359683794466403,6.801658146757973,PDE4B
673	GO_Biological_Process_2023	Cognition (GO:0050890)	1/47	0.210109	0.286796	0	0	4.35968	6.80166	MAGT1																							673,GO_Biological_Process_2023,Cognition (GO:0050890),1/47,0.2101094941683413,0.2867963421882403,0,0,4.359683794466403,6.801658146757973,MAGT1
674	GO_Biological_Process_2023	Metal Ion Transport (GO:0030001)	2/171	0.210728	0.287215	0	0	2.38268	3.71028	CHP1	MAGT1																						674,GO_Biological_Process_2023,Metal Ion Transport (GO:0030001),2/171,0.2107281287485228,0.2872146347387274,0,0,2.382683250815119,3.710282110137656,CHP1	MAGT1
675	GO_Biological_Process_2023	Cellular Response To Mechanical Stimulus (GO:0071260)	1/48	0.214068	0.290476	0	0	4.26671	6.57696	MAP3K2																							675,GO_Biological_Process_2023,Cellular Response To Mechanical Stimulus (GO:0071260),1/48,0.2140682440880332,0.2904760834232899,0,0,4.266709649688373,6.576964036635908,MAP3K2
676	GO_Biological_Process_2023	Cytoplasmic Microtubule Organization (GO:0031122)	1/48	0.214068	0.290476	0	0	4.26671	6.57696	CHP1																							676,GO_Biological_Process_2023,Cytoplasmic Microtubule Organization (GO:0031122),1/48,0.2140682440880332,0.2904760834232899,0,0,4.266709649688373,6.576964036635908,CHP1
677	GO_Biological_Process_2023	Regulation Of DNA Binding (GO:0051101)	1/48	0.214068	0.290476	0	0	4.26671	6.57696	SUMO3																							677,GO_Biological_Process_2023,Regulation Of DNA Binding (GO:0051101),1/48,0.2140682440880332,0.2904760834232899,0,0,4.266709649688373,6.576964036635908,SUMO3
678	GO_Biological_Process_2023	Positive Regulation Of Cytokine Production (GO:0001819)	3/320	0.215525	0.292022	0	0	1.9106	2.93215	EGR1	PDE4B	RORA																					678,GO_Biological_Process_2023,Positive Regulation Of Cytokine Production (GO:0001819),3/320,0.215524998025434,0.2920220886353451,0,0,1.9105987186575173,2.9321545388283345,EGR1	PDE4B	RORA
679	GO_Biological_Process_2023	Nuclear Export (GO:0051168)	1/49	0.218007	0.294086	0	0	4.17761	6.36345	CHP1																							679,GO_Biological_Process_2023,Nuclear Export (GO:0051168),1/49,0.21800735103248,0.2940861626831109,0,0,4.177609427609427,6.363445371866637,CHP1
680	GO_Biological_Process_2023	Intrinsic Apoptotic Signaling Pathway In Response To DNA Damage (GO:0008630)	1/49	0.218007	0.294086	0	0	4.17761	6.36345	DDIT4																							680,GO_Biological_Process_2023,Intrinsic Apoptotic Signaling Pathway In Response To DNA Damage (GO:0008630),1/49,0.21800735103248,0.2940861626831109,0,0,4.177609427609427,6.363445371866637,DDIT4
681	GO_Biological_Process_2023	Negative Regulation Of Cysteine-Type Endopeptidase Activity Involved In Apoptotic Process (GO:0043154)	1/49	0.218007	0.294086	0	0	4.17761	6.36345	CD44																							681,GO_Biological_Process_2023,Negative Regulation Of Cysteine-Type Endopeptidase Activity Involved In Apoptotic Process (GO:0043154),1/49,0.21800735103248,0.2940861626831109,0,0,4.177609427609427,6.363445371866637,CD44
682	GO_Biological_Process_2023	Regulation Of Epithelial Cell Migration (GO:0010632)	1/50	0.221927	0.296934	0	0	4.09215	6.16035	RREB1																							682,GO_Biological_Process_2023,Regulation Of Epithelial Cell Migration (GO:0010632),1/50,0.2219269115603851,0.2969337596886423,0,0,4.092145949288806,6.1603458876211565,RREB1
683	GO_Biological_Process_2023	Positive Regulation Of Cell Death (GO:0010942)	1/50	0.221927	0.296934	0	0	4.09215	6.16035	MAP3K5																							683,GO_Biological_Process_2023,Positive Regulation Of Cell Death (GO:0010942),1/50,0.2219269115603851,0.2969337596886423,0,0,4.092145949288806,6.1603458876211565,MAP3K5
684	GO_Biological_Process_2023	Positive Regulation Of Developmental Growth (GO:0048639)	1/50	0.221927	0.296934	0	0	4.09215	6.16035	GOLGA4																							684,GO_Biological_Process_2023,Positive Regulation Of Developmental Growth (GO:0048639),1/50,0.2219269115603851,0.2969337596886423,0,0,4.092145949288806,6.1603458876211565,GOLGA4
685	GO_Biological_Process_2023	Positive Regulation Of Transport (GO:0051050)	1/50	0.221927	0.296934	0	0	4.09215	6.16035	CHP1																							685,GO_Biological_Process_2023,Positive Regulation Of Transport (GO:0051050),1/50,0.2219269115603851,0.2969337596886423,0,0,4.092145949288806,6.1603458876211565,CHP1
686	GO_Biological_Process_2023	Regulation Of TORC1 Signaling (GO:1903432)	1/50	0.221927	0.296934	0	0	4.09215	6.16035	SESN3																							686,GO_Biological_Process_2023,Regulation Of TORC1 Signaling (GO:1903432),1/50,0.2219269115603851,0.2969337596886423,0,0,4.092145949288806,6.1603458876211565,SESN3
687	GO_Biological_Process_2023	Intracellular Protein Transport (GO:0006886)	3/325	0.222055	0.296934	0	0	1.88045	2.82976	CHP1	STX11	TMED5																					687,GO_Biological_Process_2023,Intracellular Protein Transport (GO:0006886),3/325,0.2220548115932455,0.2969337596886423,0,0,1.880450790804892,2.829760697600169,CHP1	STX11	TMED5
688	GO_Biological_Process_2023	Negative Regulation Of Cytokine Production (GO:0001818)	2/178	0.223567	0.297226	0	0	2.28711	3.42619	TMSB4X	FN1																						688,GO_Biological_Process_2023,Negative Regulation Of Cytokine Production (GO:0001818),2/178,0.2235668416141477,0.2972258368010704,0,0,2.287105751391466,3.4261869740159687,TMSB4X	FN1
689	GO_Biological_Process_2023	RNA Modification (GO:0009451)	1/51	0.225827	0.297226	0	0	4.0101	5.96697	ADARB1																							689,GO_Biological_Process_2023,RNA Modification (GO:0009451),1/51,0.2258270216564654,0.2972258368010704,0,0,4.01010101010101,5.966974015935645,ADARB1
690	GO_Biological_Process_2023	SMAD Protein Signal Transduction (GO:0060395)	1/51	0.225827	0.297226	0	0	4.0101	5.96697	FOS																							690,GO_Biological_Process_2023,SMAD Protein Signal Transduction (GO:0060395),1/51,0.2258270216564654,0.2972258368010704,0,0,4.01010101010101,5.966974015935645,FOS
691	GO_Biological_Process_2023	Regulation Of Smoothened Signaling Pathway (GO:0008589)	1/51	0.225827	0.297226	0	0	4.0101	5.96697	RORA																							691,GO_Biological_Process_2023,Regulation Of Smoothened Signaling Pathway (GO:0008589),1/51,0.2258270216564654,0.2972258368010704,0,0,4.01010101010101,5.966974015935645,RORA
692	GO_Biological_Process_2023	Regulation Of Substrate Adhesion-Dependent Cell Spreading (GO:1900024)	1/51	0.225827	0.297226	0	0	4.0101	5.96697	RREB1																							692,GO_Biological_Process_2023,Regulation Of Substrate Adhesion-Dependent Cell Spreading (GO:1900024),1/51,0.2258270216564654,0.2972258368010704,0,0,4.01010101010101,5.966974015935645,RREB1
693	GO_Biological_Process_2023	Positive Regulation Of Ras Protein Signal Transduction (GO:0046579)	1/51	0.225827	0.297226	0	0	4.0101	5.96697	ARHGEF3																							693,GO_Biological_Process_2023,Positive Regulation Of Ras Protein Signal Transduction (GO:0046579),1/51,0.2258270216564654,0.2972258368010704,0,0,4.01010101010101,5.966974015935645,ARHGEF3
694	GO_Biological_Process_2023	Positive Regulation Of Actin Filament Bundle Assembly (GO:0032233)	1/51	0.225827	0.297226	0	0	4.0101	5.96697	PXN																							694,GO_Biological_Process_2023,Positive Regulation Of Actin Filament Bundle Assembly (GO:0032233),1/51,0.2258270216564654,0.2972258368010704,0,0,4.01010101010101,5.966974015935645,PXN
695	GO_Biological_Process_2023	Positive Regulation Of Protein Localization To Cell Periphery (GO:1904377)	1/51	0.225827	0.297226	0	0	4.0101	5.96697	ITGA3																							695,GO_Biological_Process_2023,Positive Regulation Of Protein Localization To Cell Periphery (GO:1904377),1/51,0.2258270216564654,0.2972258368010704,0,0,4.01010101010101,5.966974015935645,ITGA3
696	GO_Biological_Process_2023	Positive Regulation Of Protein Localization To Plasma Membrane (GO:1903078)	1/51	0.225827	0.297226	0	0	4.0101	5.96697	ITGA3																							696,GO_Biological_Process_2023,Positive Regulation Of Protein Localization To Plasma Membrane (GO:1903078),1/51,0.2258270216564654,0.2972258368010704,0,0,4.01010101010101,5.966974015935645,ITGA3
697	GO_Biological_Process_2023	Microtubule Bundle Formation (GO:0001578)	1/51	0.225827	0.297226	0	0	4.0101	5.96697	CHP1																							697,GO_Biological_Process_2023,Microtubule Bundle Formation (GO:0001578),1/51,0.2258270216564654,0.2972258368010704,0,0,4.01010101010101,5.966974015935645,CHP1
698	GO_Biological_Process_2023	Negative Regulation Of MAP Kinase Activity (GO:0043407)	1/51	0.225827	0.297226	0	0	4.0101	5.96697	HIPK3																							698,GO_Biological_Process_2023,Negative Regulation Of MAP Kinase Activity (GO:0043407),1/51,0.2258270216564654,0.2972258368010704,0,0,4.01010101010101,5.966974015935645,HIPK3
699	GO_Biological_Process_2023	Endosomal Transport (GO:0016197)	2/180	0.227247	0.298668	0	0	2.26118	3.35043	REPS2	VAMP3																						699,GO_Biological_Process_2023,Endosomal Transport (GO:0016197),2/180,0.2272471444291937,0.2986676755355117,0,0,2.2611786287548727,3.350427066998389,REPS2	VAMP3
700	GO_Biological_Process_2023	Rho Protein Signal Transduction (GO:0007266)	1/52	0.229708	0.299336	0	0	3.93127	5.7827	ARHGEF3																							700,GO_Biological_Process_2023,Rho Protein Signal Transduction (GO:0007266),1/52,0.2297077768169888,0.29933591313262,0,0,3.9312735195088138,5.782696221966044,ARHGEF3
701	GO_Biological_Process_2023	Cardiac Muscle Tissue Development (GO:0048738)	1/52	0.229708	0.299336	0	0	3.93127	5.7827	GREM1																							701,GO_Biological_Process_2023,Cardiac Muscle Tissue Development (GO:0048738),1/52,0.2297077768169888,0.29933591313262,0,0,3.9312735195088138,5.782696221966044,GREM1
702	GO_Biological_Process_2023	Cellular Response To Ionizing Radiation (GO:0071479)	1/52	0.229708	0.299336	0	0	3.93127	5.7827	YAP1																							702,GO_Biological_Process_2023,Cellular Response To Ionizing Radiation (GO:0071479),1/52,0.2297077768169888,0.29933591313262,0,0,3.9312735195088138,5.782696221966044,YAP1
703	GO_Biological_Process_2023	Positive Regulation Of B Cell Activation (GO:0050871)	1/52	0.229708	0.299336	0	0	3.93127	5.7827	MEF2C																							703,GO_Biological_Process_2023,Positive Regulation Of B Cell Activation (GO:0050871),1/52,0.2297077768169888,0.29933591313262,0,0,3.9312735195088138,5.782696221966044,MEF2C
704	GO_Biological_Process_2023	Sprouting Angiogenesis (GO:0002040)	1/52	0.229708	0.299336	0	0	3.93127	5.7827	GREM1																							704,GO_Biological_Process_2023,Sprouting Angiogenesis (GO:0002040),1/52,0.2297077768169888,0.29933591313262,0,0,3.9312735195088138,5.782696221966044,GREM1
705	GO_Biological_Process_2023	Regulation Of Cell Development (GO:0060284)	1/52	0.229708	0.299336	0	0	3.93127	5.7827	YAP1																							705,GO_Biological_Process_2023,Regulation Of Cell Development (GO:0060284),1/52,0.2297077768169888,0.29933591313262,0,0,3.9312735195088138,5.782696221966044,YAP1
706	GO_Biological_Process_2023	NADH Dehydrogenase Complex Assembly (GO:0010257)	1/53	0.233569	0.30138	0	0	3.85548	5.60693	NDUFB9																							706,GO_Biological_Process_2023,NADH Dehydrogenase Complex Assembly (GO:0010257),1/53,0.233569272224541,0.301379706096182,0,0,3.8554778554778553,5.606931137649977,NDUFB9
707	GO_Biological_Process_2023	Actin Polymerization Or Depolymerization (GO:0008154)	1/53	0.233569	0.30138	0	0	3.85548	5.60693	CFL2																							707,GO_Biological_Process_2023,Actin Polymerization Or Depolymerization (GO:0008154),1/53,0.233569272224541,0.301379706096182,0,0,3.8554778554778553,5.606931137649977,CFL2
708	GO_Biological_Process_2023	Positive Regulation Of Chemokine Production (GO:0032722)	1/53	0.233569	0.30138	0	0	3.85548	5.60693	EGR1																							708,GO_Biological_Process_2023,Positive Regulation Of Chemokine Production (GO:0032722),1/53,0.233569272224541,0.301379706096182,0,0,3.8554778554778553,5.606931137649977,EGR1
709	GO_Biological_Process_2023	mRNA Stabilization (GO:0048255)	1/53	0.233569	0.30138	0	0	3.85548	5.60693	RBM47																							709,GO_Biological_Process_2023,mRNA Stabilization (GO:0048255),1/53,0.233569272224541,0.301379706096182,0,0,3.8554778554778553,5.606931137649977,RBM47
710	GO_Biological_Process_2023	Proton Motive Force-Driven Mitochondrial ATP Synthesis (GO:0042776)	1/53	0.233569	0.30138	0	0	3.85548	5.60693	NDUFB9																							710,GO_Biological_Process_2023,Proton Motive Force-Driven Mitochondrial ATP Synthesis (GO:0042776),1/53,0.233569272224541,0.301379706096182,0,0,3.8554778554778553,5.606931137649977,NDUFB9
711	GO_Biological_Process_2023	Mitochondrial Respiratory Chain Complex I Assembly (GO:0032981)	1/53	0.233569	0.30138	0	0	3.85548	5.60693	NDUFB9																							711,GO_Biological_Process_2023,Mitochondrial Respiratory Chain Complex I Assembly (GO:0032981),1/53,0.233569272224541,0.301379706096182,0,0,3.8554778554778553,5.606931137649977,NDUFB9
712	GO_Biological_Process_2023	Negative Regulation Of Cysteine-Type Endopeptidase Activity (GO:2000117)	1/53	0.233569	0.30138	0	0	3.85548	5.60693	CD44																							712,GO_Biological_Process_2023,Negative Regulation Of Cysteine-Type Endopeptidase Activity (GO:2000117),1/53,0.233569272224541,0.301379706096182,0,0,3.8554778554778553,5.606931137649977,CD44
713	GO_Biological_Process_2023	ERBB Signaling Pathway (GO:0038127)	1/54	0.237412	0.303359	0	0	3.78254	5.43914	REPS2																							713,GO_Biological_Process_2023,ERBB Signaling Pathway (GO:0038127),1/54,0.2374116024468537,0.303359269793202,0,0,3.7825424051839143,5.43914439332398,REPS2
714	GO_Biological_Process_2023	Negative Regulation Of Protein Modification By Small Protein Conjugation Or Removal (GO:1903321)	1/54	0.237412	0.303359	0	0	3.78254	5.43914	CHP1																							714,GO_Biological_Process_2023,Negative Regulation Of Protein Modification By Small Protein Conjugation Or Removal (GO:1903321),1/54,0.2374116024468537,0.303359269793202,0,0,3.7825424051839143,5.43914439332398,CHP1
715	GO_Biological_Process_2023	Negative Regulation Of Protein Ubiquitination (GO:0031397)	1/54	0.237412	0.303359	0	0	3.78254	5.43914	CHP1																							715,GO_Biological_Process_2023,Negative Regulation Of Protein Ubiquitination (GO:0031397),1/54,0.2374116024468537,0.303359269793202,0,0,3.7825424051839143,5.43914439332398,CHP1
716	GO_Biological_Process_2023	Regulation Of Lipid Metabolic Process (GO:0019216)	1/54	0.237412	0.303359	0	0	3.78254	5.43914	RORA																							716,GO_Biological_Process_2023,Regulation Of Lipid Metabolic Process (GO:0019216),1/54,0.2374116024468537,0.303359269793202,0,0,3.7825424051839143,5.43914439332398,RORA
717	GO_Biological_Process_2023	Regulation Of Myoblast Differentiation (GO:0045661)	1/54	0.237412	0.303359	0	0	3.78254	5.43914	MEF2C																							717,GO_Biological_Process_2023,Regulation Of Myoblast Differentiation (GO:0045661),1/54,0.2374116024468537,0.303359269793202,0,0,3.7825424051839143,5.43914439332398,MEF2C
718	GO_Biological_Process_2023	Endoplasmic Reticulum Organization (GO:0007029)	1/54	0.237412	0.303359	0	0	3.78254	5.43914	CAV2																							718,GO_Biological_Process_2023,Endoplasmic Reticulum Organization (GO:0007029),1/54,0.2374116024468537,0.303359269793202,0,0,3.7825424051839143,5.43914439332398,CAV2
719	GO_Biological_Process_2023	Mesenchymal Cell Differentiation (GO:0048762)	1/54	0.237412	0.303359	0	0	3.78254	5.43914	MEF2C																							719,GO_Biological_Process_2023,Mesenchymal Cell Differentiation (GO:0048762),1/54,0.2374116024468537,0.303359269793202,0,0,3.7825424051839143,5.43914439332398,MEF2C
720	GO_Biological_Process_2023	Regulation Of Synaptic Transmission, Glutamatergic (GO:0051966)	1/55	0.241235	0.307817	0	0	3.71231	5.27884	MEF2C																							720,GO_Biological_Process_2023,"Regulation Of Synaptic Transmission, Glutamatergic (GO:0051966)",1/55,0.2412348616553018,0.3078170218070425,0,0,3.7123082678638233,5.278844037828421,MEF2C
721	GO_Biological_Process_2023	Regulation Of Mitotic Nuclear Division (GO:0007088)	1/56	0.245039	0.312238	0	0	3.64463	5.12558	CAV2																							721,GO_Biological_Process_2023,Regulation Of Mitotic Nuclear Division (GO:0007088),1/56,0.2450391435680432,0.3122382438817171,0,0,3.644628099173554,5.125576482532065,CAV2
722	GO_Biological_Process_2023	Positive Regulation Of Interleukin-1 Beta Production (GO:0032731)	1/57	0.248825	0.316491	0	0	3.57937	4.97892	EGR1																							722,GO_Biological_Process_2023,Positive Regulation Of Interleukin-1 Beta Production (GO:0032731),1/57,0.2488245414130006,0.3164907685273187,0,0,3.5793650793650795,4.978922896997587,EGR1
723	GO_Biological_Process_2023	Transcription By RNA Polymerase II (GO:0006366)	2/192	0.249408	0.316491	0	0	2.11708	2.93991	KLF13	RREB1																						723,GO_Biological_Process_2023,Transcription By RNA Polymerase II (GO:0006366),2/192,0.2494084860677239,0.3164907685273187,0,0,2.117078410311493,2.939908923064224,KLF13	RREB1
724	GO_Biological_Process_2023	Protein Localization To Membrane (GO:0072657)	2/192	0.249408	0.316491	0	0	2.11708	2.93991	RAP2A	TSPAN14																						724,GO_Biological_Process_2023,Protein Localization To Membrane (GO:0072657),2/192,0.2494084860677239,0.3164907685273187,0,0,2.117078410311493,2.939908923064224,RAP2A	TSPAN14
725	GO_Biological_Process_2023	Regulation Of Cell Differentiation (GO:0045595)	2/193	0.25126	0.318334	0	0	2.10589	2.9088	GREM1	YWHAG																						725,GO_Biological_Process_2023,Regulation Of Cell Differentiation (GO:0045595),2/193,0.2512596651458569,0.3183340494846822,0,0,2.105887381130463,2.908795592655987,GREM1	YWHAG
726	GO_Biological_Process_2023	Peptidyl-Threonine Phosphorylation (GO:0018107)	1/58	0.252591	0.318334	0	0	3.51639	4.8385	HIPK3																							726,GO_Biological_Process_2023,Peptidyl-Threonine Phosphorylation (GO:0018107),1/58,0.2525911479606718,0.3183340494846822,0,0,3.5163919900762006,4.8384959983786695,HIPK3
727	GO_Biological_Process_2023	Renal System Development (GO:0072001)	1/58	0.252591	0.318334	0	0	3.51639	4.8385	ITGA8																							727,GO_Biological_Process_2023,Renal System Development (GO:0072001),1/58,0.2525911479606718,0.3183340494846822,0,0,3.5163919900762006,4.8384959983786695,ITGA8
728	GO_Biological_Process_2023	Positive Regulation Of Type II Interferon Production (GO:0032729)	1/58	0.252591	0.318334	0	0	3.51639	4.8385	PDE4B																							728,GO_Biological_Process_2023,Positive Regulation Of Type II Interferon Production (GO:0032729),1/58,0.2525911479606718,0.3183340494846822,0,0,3.5163919900762006,4.8384959983786695,PDE4B
729	GO_Biological_Process_2023	Muscle Organ Development (GO:0007517)	1/58	0.252591	0.318334	0	0	3.51639	4.8385	MEF2C																							729,GO_Biological_Process_2023,Muscle Organ Development (GO:0007517),1/58,0.2525911479606718,0.3183340494846822,0,0,3.5163919900762006,4.8384959983786695,MEF2C
730	GO_Biological_Process_2023	Aerobic Respiration (GO:0009060)	1/59	0.256339	0.322175	0	0	3.45559	4.70394	NDUFB9																							730,GO_Biological_Process_2023,Aerobic Respiration (GO:0009060),1/59,0.256339055642632,0.3221747693869146,0,0,3.4555903866248694,4.703937185372145,NDUFB9
731	GO_Biological_Process_2023	Chordate Embryonic Development (GO:0043009)	1/59	0.256339	0.322175	0	0	3.45559	4.70394	MBNL1																							731,GO_Biological_Process_2023,Chordate Embryonic Development (GO:0043009),1/59,0.256339055642632,0.3221747693869146,0,0,3.4555903866248694,4.703937185372145,MBNL1
732	GO_Biological_Process_2023	Golgi Vesicle Transport (GO:0048193)	2/197	0.258668	0.324659	0	0	2.06227	2.78862	GOLGA4	TMED5																						732,GO_Biological_Process_2023,Golgi Vesicle Transport (GO:0048193),2/197,0.2586682300435333,0.3246586243384047,0,0,2.062271062271062,2.78862149806572,GOLGA4	TMED5
733	GO_Biological_Process_2023	Regulation Of Extrinsic Apoptotic Signaling Pathway (GO:2001236)	1/60	0.260068	0.325085	0	0	3.39685	4.57491	ITGA6																							733,GO_Biological_Process_2023,Regulation Of Extrinsic Apoptotic Signaling Pathway (GO:2001236),1/60,0.2600683562676618,0.3250854453345773,0,0,3.396849854476973,4.574913980988086,ITGA6
734	GO_Biological_Process_2023	Response To Retinoic Acid (GO:0032526)	1/60	0.260068	0.325085	0	0	3.39685	4.57491	RORB																							734,GO_Biological_Process_2023,Response To Retinoic Acid (GO:0032526),1/60,0.2600683562676618,0.3250854453345773,0,0,3.396849854476973,4.574913980988086,RORB
735	GO_Biological_Process_2023	Proton Motive Force-Driven ATP Synthesis (GO:0015986)	1/60	0.260068	0.325085	0	0	3.39685	4.57491	NDUFB9																							735,GO_Biological_Process_2023,Proton Motive Force-Driven ATP Synthesis (GO:0015986),1/60,0.2600683562676618,0.3250854453345773,0,0,3.396849854476973,4.574913980988086,NDUFB9
736	GO_Biological_Process_2023	Anterograde Trans-Synaptic Signaling (GO:0098916)	2/199	0.262374	0.327523	0	0	2.04113	2.731	SYPL1	PDE7B																						736,GO_Biological_Process_2023,Anterograde Trans-Synaptic Signaling (GO:0098916),2/199,0.2623741321223194,0.3275226615366809,0,0,2.0411271107427744,2.7309950255145217,SYPL1	PDE7B
737	GO_Biological_Process_2023	Regulation Of Pathway-Restricted SMAD Protein Phosphorylation (GO:0060393)	1/61	0.263779	0.32883	0	0	3.34007	4.45112	GREM1																							737,GO_Biological_Process_2023,Regulation Of Pathway-Restricted SMAD Protein Phosphorylation (GO:0060393),1/61,0.2637791413086752,0.3288303658590531,0,0,3.34006734006734,4.451117734093463,GREM1
738	GO_Biological_Process_2023	Spliceosomal Complex Assembly (GO:0000245)	1/62	0.267472	0.332982	0	0	3.28515	4.33226	CELF2																							738,GO_Biological_Process_2023,Spliceosomal Complex Assembly (GO:0000245),1/62,0.2674715018007107,0.3329821132025086,0,0,3.285146547441629,4.332261561529935,CELF2
739	GO_Biological_Process_2023	Positive Regulation Of Intracellular Signal Transduction (GO:1902533)	4/525	0.268113	0.33333	0	0	1.54982	2.04011	BCAR3	CAV2	FN1	CXXC5																				739,GO_Biological_Process_2023,Positive Regulation Of Intracellular Signal Transduction (GO:1902533),4/525,0.2681131078363419,0.3333298097424791,0,0,1.5498240563019834,2.0401052293356736,BCAR3	CAV2	FN1	CXXC5
740	GO_Biological_Process_2023	Oxidative Phosphorylation (GO:0006119)	1/63	0.271146	0.336645	0	0	3.232	4.21808	NDUFB9																							740,GO_Biological_Process_2023,Oxidative Phosphorylation (GO:0006119),1/63,0.2711455282609312,0.3366449203779442,0,0,3.231997393287716,4.218078497375417,NDUFB9
741	GO_Biological_Process_2023	Positive Regulation Of Cysteine-Type Endopeptidase Activity (GO:2001056)	1/64	0.274801	0.339808	0	0	3.18054	4.10832	MAP3K5																							741,GO_Biological_Process_2023,Positive Regulation Of Cysteine-Type Endopeptidase Activity (GO:2001056),1/64,0.2748013108427819,0.339808072547526,0,0,3.180535513868848,4.108319823136149,MAP3K5
742	GO_Biological_Process_2023	Positive Regulation Of Interleukin-1 Production (GO:0032732)	1/64	0.274801	0.339808	0	0	3.18054	4.10832	EGR1																							742,GO_Biological_Process_2023,Positive Regulation Of Interleukin-1 Production (GO:0032732),1/64,0.2748013108427819,0.339808072547526,0,0,3.180535513868848,4.108319823136149,EGR1
743	GO_Biological_Process_2023	Positive Regulation Of Macroautophagy (GO:0016239)	1/64	0.274801	0.339808	0	0	3.18054	4.10832	SESN3																							743,GO_Biological_Process_2023,Positive Regulation Of Macroautophagy (GO:0016239),1/64,0.2748013108427819,0.339808072547526,0,0,3.180535513868848,4.108319823136149,SESN3
744	GO_Biological_Process_2023	Positive Regulation Of DNA Biosynthetic Process (GO:2000573)	1/65	0.278439	0.343383	0	0	3.13068	4.00275	GREM1																							744,GO_Biological_Process_2023,Positive Regulation Of DNA Biosynthetic Process (GO:2000573),1/65,0.2784389392137884,0.3433831421939481,0,0,3.1306818181818183,4.00275356439037,GREM1
745	GO_Biological_Process_2023	Positive Regulation Of Cell Cycle (GO:0045787)	1/65	0.278439	0.343383	0	0	3.13068	4.00275	CITED2																							745,GO_Biological_Process_2023,Positive Regulation Of Cell Cycle (GO:0045787),1/65,0.2784389392137884,0.3433831421939481,0,0,3.1306818181818183,4.00275356439037,CITED2
746	GO_Biological_Process_2023	Peptidyl-Threonine Modification (GO:0018210)	1/66	0.282059	0.347381	0	0	3.08236	3.90116	HIPK3																							746,GO_Biological_Process_2023,Peptidyl-Threonine Modification (GO:0018210),1/66,0.2820585025763683,0.3473812883135995,0,0,3.0823620823620823,3.9011631304837175,HIPK3
747	GO_Biological_Process_2023	Regulation Of Neurogenesis (GO:0050767)	1/67	0.28566	0.350878	0	0	3.03551	3.80335	YAP1																							747,GO_Biological_Process_2023,Regulation Of Neurogenesis (GO:0050767),1/67,0.2856600898087258,0.3508775468945632,0,0,3.0355065809611266,3.8033460819667058,YAP1
748	GO_Biological_Process_2023	Regulation Of Viral Genome Replication (GO:0045069)	1/67	0.28566	0.350878	0	0	3.03551	3.80335	ADARB1																							748,GO_Biological_Process_2023,Regulation Of Viral Genome Replication (GO:0045069),1/67,0.2856600898087258,0.3508775468945632,0,0,3.0355065809611266,3.8033460819667058,ADARB1
749	GO_Biological_Process_2023	Aerobic Electron Transport Chain (GO:0019646)	1/68	0.289244	0.354806	0	0	2.99005	3.70911	NDUFB9																							749,GO_Biological_Process_2023,Aerobic Electron Transport Chain (GO:0019646),1/68,0.2892437892552286,0.354805714819747,0,0,2.990049751243781,3.709113016933223,NDUFB9
750	GO_Biological_Process_2023	DNA-templated DNA Replication (GO:0006261)	1/69	0.29281	0.356801	0	0	2.94593	3.61829	PURA																							750,GO_Biological_Process_2023,DNA-templated DNA Replication (GO:0006261),1/69,0.2928096888806698,0.3568012102916771,0,0,2.9459298871063577,3.6182865561027495,PURA
751	GO_Biological_Process_2023	Regulation Of Heart Contraction (GO:0008016)	1/69	0.29281	0.356801	0	0	2.94593	3.61829	CELF2																							751,GO_Biological_Process_2023,Regulation Of Heart Contraction (GO:0008016),1/69,0.2928096888806698,0.3568012102916771,0,0,2.9459298871063577,3.6182865561027495,CELF2
752	GO_Biological_Process_2023	Regulation Of Monoatomic Ion Transmembrane Transporter Activity (GO:0032412)	1/69	0.29281	0.356801	0	0	2.94593	3.61829	MEF2C																							752,GO_Biological_Process_2023,Regulation Of Monoatomic Ion Transmembrane Transporter Activity (GO:0032412),1/69,0.2928096888806698,0.3568012102916771,0,0,2.9459298871063577,3.6182865561027495,MEF2C
753	GO_Biological_Process_2023	Cellular Response To Calcium Ion (GO:0071277)	1/69	0.29281	0.356801	0	0	2.94593	3.61829	MEF2C																							753,GO_Biological_Process_2023,Cellular Response To Calcium Ion (GO:0071277),1/69,0.2928096888806698,0.3568012102916771,0,0,2.9459298871063577,3.6182865561027495,MEF2C
754	GO_Biological_Process_2023	Positive Regulation Of Phosphatidylinositol 3-Kinase Signaling (GO:0014068)	1/69	0.29281	0.356801	0	0	2.94593	3.61829	FN1																							754,GO_Biological_Process_2023,Positive Regulation Of Phosphatidylinositol 3-Kinase Signaling (GO:0014068),1/69,0.2928096888806698,0.3568012102916771,0,0,2.9459298871063577,3.6182865561027495,FN1
755	GO_Biological_Process_2023	Negative Regulation Of Epithelial Cell Proliferation (GO:0050680)	1/70	0.296358	0.358278	0	0	2.90309	3.5307	CAV2																							755,GO_Biological_Process_2023,Negative Regulation Of Epithelial Cell Proliferation (GO:0050680),1/70,0.2963578762035246,0.3582775901540639,0,0,2.9030888596105986,3.530700422312052,CAV2
756	GO_Biological_Process_2023	Negative Regulation Of Extrinsic Apoptotic Signaling Pathway (GO:2001237)	1/70	0.296358	0.358278	0	0	2.90309	3.5307	ITGA6																							756,GO_Biological_Process_2023,Negative Regulation Of Extrinsic Apoptotic Signaling Pathway (GO:2001237),1/70,0.2963578762035246,0.3582775901540639,0,0,2.9030888596105986,3.530700422312052,ITGA6
757	GO_Biological_Process_2023	Neutrophil Chemotaxis (GO:0030593)	1/70	0.296358	0.358278	0	0	2.90309	3.5307	PDE4B																							757,GO_Biological_Process_2023,Neutrophil Chemotaxis (GO:0030593),1/70,0.2963578762035246,0.3582775901540639,0,0,2.9030888596105986,3.530700422312052,PDE4B
758	GO_Biological_Process_2023	Positive Regulation Of Protein Transport (GO:0051222)	1/70	0.296358	0.358278	0	0	2.90309	3.5307	CHP1																							758,GO_Biological_Process_2023,Positive Regulation Of Protein Transport (GO:0051222),1/70,0.2963578762035246,0.3582775901540639,0,0,2.9030888596105986,3.530700422312052,CHP1
759	GO_Biological_Process_2023	Mitochondrial ATP Synthesis Coupled Electron Transport (GO:0042775)	1/70	0.296358	0.358278	0	0	2.90309	3.5307	NDUFB9																							759,GO_Biological_Process_2023,Mitochondrial ATP Synthesis Coupled Electron Transport (GO:0042775),1/70,0.2963578762035246,0.3582775901540639,0,0,2.9030888596105986,3.530700422312052,NDUFB9
760	GO_Biological_Process_2023	Regulation Of Actin Filament-Based Process (GO:0032970)	1/70	0.296358	0.358278	0	0	2.90309	3.5307	IQGAP2																							760,GO_Biological_Process_2023,Regulation Of Actin Filament-Based Process (GO:0032970),1/70,0.2963578762035246,0.3582775901540639,0,0,2.9030888596105986,3.530700422312052,IQGAP2
761	GO_Biological_Process_2023	Regulation Of Cilium Assembly (GO:1902017)	1/71	0.299888	0.361122	0	0	2.86147	3.4462	YAP1																							761,GO_Biological_Process_2023,Regulation Of Cilium Assembly (GO:1902017),1/71,0.2998884383134025,0.3611222032046208,0,0,2.8614718614718613,3.446198601550195,YAP1
762	GO_Biological_Process_2023	Synapse Assembly (GO:0007416)	1/71	0.299888	0.361122	0	0	2.86147	3.4462	FLRT3																							762,GO_Biological_Process_2023,Synapse Assembly (GO:0007416),1/71,0.2998884383134025,0.3611222032046208,0,0,2.8614718614718613,3.446198601550195,FLRT3
763	GO_Biological_Process_2023	Kidney Development (GO:0001822)	1/71	0.299888	0.361122	0	0	2.86147	3.4462	ITGA8																							763,GO_Biological_Process_2023,Kidney Development (GO:0001822),1/71,0.2998884383134025,0.3611222032046208,0,0,2.8614718614718613,3.446198601550195,ITGA8
764	GO_Biological_Process_2023	Cholesterol Homeostasis (GO:0042632)	1/72	0.303401	0.364399	0	0	2.82103	3.36463	RORA																							764,GO_Biological_Process_2023,Cholesterol Homeostasis (GO:0042632),1/72,0.3034014618596549,0.3643986225990633,0,0,2.821027173139849,3.3646345783285243,RORA
765	GO_Biological_Process_2023	Positive Regulation Of Protein Localization To Nucleus (GO:1900182)	1/72	0.303401	0.364399	0	0	2.82103	3.36463	YAP1																							765,GO_Biological_Process_2023,Positive Regulation Of Protein Localization To Nucleus (GO:1900182),1/72,0.3034014618596549,0.3643986225990633,0,0,2.821027173139849,3.3646345783285243,YAP1
766	GO_Biological_Process_2023	Sterol Homeostasis (GO:0055092)	1/73	0.306897	0.367637	0	0	2.78171	3.28587	RORA																							766,GO_Biological_Process_2023,Sterol Homeostasis (GO:0055092),1/73,0.3068970331118836,0.3676370709152773,0,0,2.781705948372615,3.2858706369655613,RORA
767	GO_Biological_Process_2023	Granulocyte Chemotaxis (GO:0071621)	1/73	0.306897	0.367637	0	0	2.78171	3.28587	PDE4B																							767,GO_Biological_Process_2023,Granulocyte Chemotaxis (GO:0071621),1/73,0.3068970331118836,0.3676370709152773,0,0,2.781705948372615,3.2858706369655613,PDE4B
768	GO_Biological_Process_2023	Positive Regulation Of Lymphocyte Proliferation (GO:0050671)	1/74	0.310375	0.370838	0	0	2.74346	3.20978	MEF2C																							768,GO_Biological_Process_2023,Positive Regulation Of Lymphocyte Proliferation (GO:0050671),1/74,0.3103752378928968,0.3708379465733312,0,0,2.74346201743462,3.209777224050686,MEF2C
769	GO_Biological_Process_2023	Gland Development (GO:0048732)	1/74	0.310375	0.370838	0	0	2.74346	3.20978	CITED2																							769,GO_Biological_Process_2023,Gland Development (GO:0048732),1/74,0.3103752378928968,0.3708379465733312,0,0,2.74346201743462,3.209777224050686,CITED2
770	GO_Biological_Process_2023	Negative Regulation Of Phosphorylation (GO:0042326)	1/75	0.313836	0.373035	0	0	2.70625	3.13623	CHP1																							770,GO_Biological_Process_2023,Negative Regulation Of Phosphorylation (GO:0042326),1/75,0.3138361616484454,0.373035230899961,0,0,2.7062517062517064,3.1362323637249645,CHP1
771	GO_Biological_Process_2023	Regulation Of Plasma Membrane Bounded Cell Projection Assembly (GO:0120032)	1/75	0.313836	0.373035	0	0	2.70625	3.13623	MYO10																							771,GO_Biological_Process_2023,Regulation Of Plasma Membrane Bounded Cell Projection Assembly (GO:0120032),1/75,0.3138361616484454,0.373035230899961,0,0,2.7062517062517064,3.1362323637249645,MYO10
772	GO_Biological_Process_2023	Regulation Of Stress Fiber Assembly (GO:0051492)	1/75	0.313836	0.373035	0	0	2.70625	3.13623	PXN																							772,GO_Biological_Process_2023,Regulation Of Stress Fiber Assembly (GO:0051492),1/75,0.3138361616484454,0.373035230899961,0,0,2.7062517062517064,3.1362323637249645,PXN
773	GO_Biological_Process_2023	Regulation Of DNA Replication (GO:0006275)	1/75	0.313836	0.373035	0	0	2.70625	3.13623	BCAR3																							773,GO_Biological_Process_2023,Regulation Of DNA Replication (GO:0006275),1/75,0.3138361616484454,0.373035230899961,0,0,2.7062517062517064,3.1362323637249645,BCAR3
774	GO_Biological_Process_2023	Neutrophil Migration (GO:1990266)	1/77	0.320707	0.380219	0	0	2.63477	2.99634	PDE4B																							774,GO_Biological_Process_2023,Neutrophil Migration (GO:1990266),1/77,0.3207065055587057,0.3802190529819707,0,0,2.6347687400318978,2.996335121708695,PDE4B
775	GO_Biological_Process_2023	Positive Regulation Of JNK Cascade (GO:0046330)	1/77	0.320707	0.380219	0	0	2.63477	2.99634	MAP3K5																							775,GO_Biological_Process_2023,Positive Regulation Of JNK Cascade (GO:0046330),1/77,0.3207065055587057,0.3802190529819707,0,0,2.6347687400318978,2.996335121708695,MAP3K5
776	GO_Biological_Process_2023	Positive Regulation Of Phosphorylation (GO:0042327)	2/231	0.321506	0.380677	0	0	1.75305	1.98925	RAP2A	ITGA6																						776,GO_Biological_Process_2023,Positive Regulation Of Phosphorylation (GO:0042327),2/231,0.3215064257532412,0.3806768490257167,0,0,1.753052312628108,1.9892546346084377,RAP2A	ITGA6
777	GO_Biological_Process_2023	Regulation Of I-kappaB kinase/NF-kappaB Signaling (GO:0043122)	2/232	0.323342	0.381801	0	0	1.74534	1.97057	RORA	CXXC5																						777,GO_Biological_Process_2023,Regulation Of I-kappaB kinase/NF-kappaB Signaling (GO:0043122),2/232,0.3233415604981886,0.3818012892132136,0,0,1.7453416149068324,1.9705710590679104,RORA	CXXC5
778	GO_Biological_Process_2023	Negative Regulation Of Protein Modification Process (GO:0031400)	1/78	0.324116	0.381801	0	0	2.60042	2.92977	CHP1																							778,GO_Biological_Process_2023,Negative Regulation Of Protein Modification Process (GO:0031400),1/78,0.3241160944299128,0.3818012892132136,0,0,2.600419782237964,2.929772078325152,CHP1
779	GO_Biological_Process_2023	Proteolysis Involved In Protein Catabolic Process (GO:0051603)	1/78	0.324116	0.381801	0	0	2.60042	2.92977	DDI2																							779,GO_Biological_Process_2023,Proteolysis Involved In Protein Catabolic Process (GO:0051603),1/78,0.3241160944299128,0.3818012892132136,0,0,2.600419782237964,2.929772078325152,DDI2
780	GO_Biological_Process_2023	Regulation Of TOR Signaling (GO:0032006)	1/78	0.324116	0.381801	0	0	2.60042	2.92977	DDIT4																							780,GO_Biological_Process_2023,Regulation Of TOR Signaling (GO:0032006),1/78,0.3241160944299128,0.3818012892132136,0,0,2.600419782237964,2.929772078325152,DDIT4
781	GO_Biological_Process_2023	Positive Regulation Of Cytoskeleton Organization (GO:0051495)	1/79	0.327509	0.385304	0	0	2.56695	2.86534	CFL2																							781,GO_Biological_Process_2023,Positive Regulation Of Cytoskeleton Organization (GO:0051495),1/79,0.3275087398015298,0.3853043997665057,0,0,2.566951566951567,2.865335397718705,CFL2
782	GO_Biological_Process_2023	Inflammatory Response (GO:0006954)	2/236	0.33067	0.388283	0	0	1.71516	1.89805	FOS	CD44																						782,GO_Biological_Process_2023,Inflammatory Response (GO:0006954),2/236,0.3306698362589004,0.3882828609374367,0,0,1.7151578580150009,1.898053501725535,FOS	CD44
783	GO_Biological_Process_2023	Regulation Of Protein Localization To Plasma Membrane (GO:1903076)	1/80	0.330885	0.388283	0	0	2.53433	2.80293	ITGA3																							783,GO_Biological_Process_2023,Regulation Of Protein Localization To Plasma Membrane (GO:1903076),1/80,0.3308845249727721,0.3882828609374367,0,0,2.534330648254699,2.8029337896230078,ITGA3
784	GO_Biological_Process_2023	Regulation Of Interleukin-8 Production (GO:0032677)	1/81	0.334244	0.390234	0	0	2.50253	2.74248	TMSB4X																							784,GO_Biological_Process_2023,Regulation Of Interleukin-8 Production (GO:0032677),1/81,0.3342435328543524,0.3902335662766551,0,0,2.5025252525252526,2.742480915944007,TMSB4X
785	GO_Biological_Process_2023	Cellular Response To Interleukin-1 (GO:0071347)	1/81	0.334244	0.390234	0	0	2.50253	2.74248	EGR1																							785,GO_Biological_Process_2023,Cellular Response To Interleukin-1 (GO:0071347),1/81,0.3342435328543524,0.3902335662766551,0,0,2.5025252525252526,2.742480915944007,EGR1
786	GO_Biological_Process_2023	Positive Regulation Of Growth (GO:0045927)	1/81	0.334244	0.390234	0	0	2.50253	2.74248	YAP1																							786,GO_Biological_Process_2023,Positive Regulation Of Growth (GO:0045927),1/81,0.3342435328543524,0.3902335662766551,0,0,2.5025252525252526,2.742480915944007,YAP1
787	GO_Biological_Process_2023	Macromolecule Modification (GO:0043412)	1/81	0.334244	0.390234	0	0	2.50253	2.74248	LOX																							787,GO_Biological_Process_2023,Macromolecule Modification (GO:0043412),1/81,0.3342435328543524,0.3902335662766551,0,0,2.5025252525252526,2.742480915944007,LOX
788	GO_Biological_Process_2023	Regulation Of Cell Population Proliferation (GO:0042127)	5/766	0.337208	0.393138	0	0	1.32367	1.43891	YAP1	GREM1	FGF7	FN1	ADARB1																			788,GO_Biological_Process_2023,Regulation Of Cell Population Proliferation (GO:0042127),5/766,0.337208055516819,0.3931379473147799,0,0,1.323673836364894,1.4389064788839827,YAP1	GREM1	FGF7	FN1	ADARB1
789	GO_Biological_Process_2023	Negative Regulation Of Apoptotic Signaling Pathway (GO:2001234)	1/82	0.337586	0.393138	0	0	2.47151	2.6839	ITGA6																							789,GO_Biological_Process_2023,Negative Regulation Of Apoptotic Signaling Pathway (GO:2001234),1/82,0.3375858460637784,0.3931379473147799,0,0,2.471505175208879,2.6838950656014107,ITGA6
790	GO_Biological_Process_2023	Regulation Of Epithelial To Mesenchymal Transition (GO:0010717)	1/83	0.340912	0.396008	0	0	2.44124	2.6271	GREM1																							790,GO_Biological_Process_2023,Regulation Of Epithelial To Mesenchymal Transition (GO:0010717),1/83,0.3409115467213686,0.3960083623531049,0,0,2.4412416851441243,2.627098856469418,GREM1
791	GO_Biological_Process_2023	Regulation Of NIK/NF-kappaB Signaling (GO:1901222)	1/83	0.340912	0.396008	0	0	2.44124	2.6271	TMSB4X																							791,GO_Biological_Process_2023,Regulation Of NIK/NF-kappaB Signaling (GO:1901222),1/83,0.3409115467213686,0.3960083623531049,0,0,2.4412416851441243,2.627098856469418,TMSB4X
792	GO_Biological_Process_2023	Regulation Of Interleukin-1 Beta Production (GO:0032651)	1/84	0.344221	0.399142	0	0	2.41171	2.57202	EGR1																							792,GO_Biological_Process_2023,Regulation Of Interleukin-1 Beta Production (GO:0032651),1/84,0.3442207165268205,0.3991415254891216,0,0,2.4117074358038213,2.572018957842433,EGR1
793	GO_Biological_Process_2023	Regulation Of ERK1 And ERK2 Cascade (GO:0070372)	2/244	0.345261	0.399142	0	0	1.65778	1.76298	FN1	CD44																						793,GO_Biological_Process_2023,Regulation Of ERK1 And ERK2 Cascade (GO:0070372),2/244,0.3452607466801542,0.3991415254891216,0,0,1.6577837746668915,1.7629790407837798,FN1	CD44
794	GO_Biological_Process_2023	Positive Regulation Of Programmed Cell Death (GO:0043068)	2/245	0.347078	0.399142	0	0	1.65088	1.74697	ITGA6	MAP3K5																						794,GO_Biological_Process_2023,Positive Regulation Of Programmed Cell Death (GO:0043068),2/245,0.3470778450128111,0.3991415254891216,0,0,1.650877635004619,1.7469689273127529,ITGA6	MAP3K5
795	GO_Biological_Process_2023	Nuclear-Transcribed mRNA Catabolic Process (GO:0000956)	1/85	0.347513	0.399142	0	0	2.38288	2.51859	PNRC1																							795,GO_Biological_Process_2023,Nuclear-Transcribed mRNA Catabolic Process (GO:0000956),1/85,0.3475134368660721,0.3991415254891216,0,0,2.382876382876383,2.5185858334956643,PNRC1
796	GO_Biological_Process_2023	Cellular Respiration (GO:0045333)	1/85	0.347513	0.399142	0	0	2.38288	2.51859	NDUFB9																							796,GO_Biological_Process_2023,Cellular Respiration (GO:0045333),1/85,0.3475134368660721,0.3991415254891216,0,0,2.382876382876383,2.5185858334956643,NDUFB9
797	GO_Biological_Process_2023	Positive Regulation Of Endothelial Cell Migration (GO:0010595)	1/85	0.347513	0.399142	0	0	2.38288	2.51859	TMSB4X																							797,GO_Biological_Process_2023,Positive Regulation Of Endothelial Cell Migration (GO:0010595),1/85,0.3475134368660721,0.3991415254891216,0,0,2.382876382876383,2.5185858334956643,TMSB4X
798	GO_Biological_Process_2023	Epidermis Development (GO:0008544)	1/85	0.347513	0.399142	0	0	2.38288	2.51859	FGF7																							798,GO_Biological_Process_2023,Epidermis Development (GO:0008544),1/85,0.3475134368660721,0.3991415254891216,0,0,2.382876382876383,2.5185858334956643,FGF7
799	GO_Biological_Process_2023	Positive Regulation Of Protein Localization (GO:1903829)	1/85	0.347513	0.399142	0	0	2.38288	2.51859	YAP1																							799,GO_Biological_Process_2023,Positive Regulation Of Protein Localization (GO:1903829),1/85,0.3475134368660721,0.3991415254891216,0,0,2.382876382876383,2.5185858334956643,YAP1
800	GO_Biological_Process_2023	mRNA Metabolic Process (GO:0016071)	1/85	0.347513	0.399142	0	0	2.38288	2.51859	HIPK3																							800,GO_Biological_Process_2023,mRNA Metabolic Process (GO:0016071),1/85,0.3475134368660721,0.3991415254891216,0,0,2.382876382876383,2.5185858334956643,HIPK3
801	GO_Biological_Process_2023	Negative Regulation Of Binding (GO:0051100)	1/86	0.35079	0.402402	0	0	2.35472	2.46673	SUMO3																							801,GO_Biological_Process_2023,Negative Regulation Of Binding (GO:0051100),1/86,0.3507897886854045,0.4024022513598156,0,0,2.354723707664884,2.46673350535558,SUMO3
802	GO_Biological_Process_2023	Regulation Of Type II Interferon Production (GO:0032649)	1/87	0.35405	0.405636	0	0	2.32723	2.4164	PDE4B																							802,GO_Biological_Process_2023,Regulation Of Type II Interferon Production (GO:0032649),1/87,0.3540498524990138,0.405636194643951,0,0,2.327225745830397,2.4163993335324085,PDE4B
803	GO_Biological_Process_2023	Positive Regulation Of Cell Adhesion (GO:0045785)	1/88	0.357294	0.408844	0	0	2.30036	2.36752	CITED2																							803,GO_Biological_Process_2023,Positive Regulation Of Cell Adhesion (GO:0045785),1/88,0.3572937084833981,0.4088435470208038,0,0,2.3003599210495764,2.367523811703655,CITED2
804	GO_Biological_Process_2023	Sensory Perception Of Mechanical Stimulus (GO:0050954)	1/89	0.360521	0.412024	0	0	2.2741	2.32005	NDUFB9																							804,GO_Biological_Process_2023,Sensory Perception Of Mechanical Stimulus (GO:0050954),1/89,0.3605214364245345,0.4120244987708965,0,0,2.2741046831955924,2.32005037808893,NDUFB9
805	GO_Biological_Process_2023	Regulation Of Phosphatidylinositol 3-Kinase Signaling (GO:0014066)	1/90	0.363733	0.414665	0	0	2.24844	2.27393	FN1																							805,GO_Biological_Process_2023,Regulation Of Phosphatidylinositol 3-Kinase Signaling (GO:0014066),1/90,0.3637331156781473,0.4146647663245297,0,0,2.2484394506866416,2.273925239694265,FN1
806	GO_Biological_Process_2023	Mitochondrial Respiratory Chain Complex Assembly (GO:0033108)	1/90	0.363733	0.414665	0	0	2.24844	2.27393	NDUFB9																							806,GO_Biological_Process_2023,Mitochondrial Respiratory Chain Complex Assembly (GO:0033108),1/90,0.3637331156781473,0.4146647663245297,0,0,2.2484394506866416,2.273925239694265,NDUFB9
807	GO_Biological_Process_2023	Regulation Of RNA Metabolic Process (GO:0051252)	1/91	0.366929	0.417274	0	0	2.22334	2.2291	MBNL1																							807,GO_Biological_Process_2023,Regulation Of RNA Metabolic Process (GO:0051252),1/91,0.3669288252624231,0.4172738185926196,0,0,2.22334455667789,2.2290972080359737,MBNL1
808	GO_Biological_Process_2023	Regulation Of Actin Cytoskeleton Organization (GO:0032956)	1/91	0.366929	0.417274	0	0	2.22334	2.2291	IQGAP2																							808,GO_Biological_Process_2023,Regulation Of Actin Cytoskeleton Organization (GO:0032956),1/91,0.3669288252624231,0.4172738185926196,0,0,2.22334455667789,2.2290972080359737,IQGAP2
809	GO_Biological_Process_2023	B Cell Activation (GO:0042113)	1/92	0.370109	0.419335	0	0	2.1988	2.18552	MEF2C																							809,GO_Biological_Process_2023,B Cell Activation (GO:0042113),1/92,0.3701086437867988,0.4193349166057326,0,0,2.1988011988011986,2.185517547233266,MEF2C
810	GO_Biological_Process_2023	Sensory Perception Of Sound (GO:0007605)	1/92	0.370109	0.419335	0	0	2.1988	2.18552	NDUFB9																							810,GO_Biological_Process_2023,Sensory Perception Of Sound (GO:0007605),1/92,0.3701086437867988,0.4193349166057326,0,0,2.1988011988011986,2.185517547233266,NDUFB9
811	GO_Biological_Process_2023	Positive Regulation Of Neuron Projection Development (GO:0010976)	1/92	0.370109	0.419335	0	0	2.1988	2.18552	ITGA6																							811,GO_Biological_Process_2023,Positive Regulation Of Neuron Projection Development (GO:0010976),1/92,0.3701086437867988,0.4193349166057326,0,0,2.1988011988011986,2.185517547233266,ITGA6
812	GO_Biological_Process_2023	Regulation Of Endothelial Cell Proliferation (GO:0001936)	1/93	0.373273	0.4224	0	0	2.17479	2.14314	CAV2																							812,GO_Biological_Process_2023,Regulation Of Endothelial Cell Proliferation (GO:0001936),1/93,0.3732726494349856,0.4223995540961707,0,0,2.1747913921826965,2.143139832163484,CAV2
813	GO_Biological_Process_2023	Cellular Response To Hormone Stimulus (GO:0032870)	1/94	0.376421	0.424917	0	0	2.1513	2.10192	MEF2C																							813,GO_Biological_Process_2023,Cellular Response To Hormone Stimulus (GO:0032870),1/94,0.3764209201158763,0.4249168668792714,0,0,2.1512979254914737,2.101919815261755,MEF2C
814	GO_Biological_Process_2023	Retrograde Transport, Endosome To Golgi (GO:0042147)	1/94	0.376421	0.424917	0	0	2.1513	2.10192	VAMP3																							814,GO_Biological_Process_2023,"Retrograde Transport, Endosome To Golgi (GO:0042147)",1/94,0.3764209201158763,0.4249168668792714,0,0,2.1512979254914737,2.101919815261755,VAMP3
815	GO_Biological_Process_2023	T Cell Receptor Signaling Pathway (GO:0050852)	1/95	0.379554	0.427404	0	0	2.1283	2.06182	PDE4B																							815,GO_Biological_Process_2023,T Cell Receptor Signaling Pathway (GO:0050852),1/95,0.3795535332169826,0.4274042234511922,0,0,2.1283043197936813,2.061815304518316,PDE4B
816	GO_Biological_Process_2023	Positive Regulation Of Transmembrane Receptor Protein Serine/Threonine Kinase Signaling Pathway (GO:0090100)	1/95	0.379554	0.427404	0	0	2.1283	2.06182	CITED2																							816,GO_Biological_Process_2023,Positive Regulation Of Transmembrane Receptor Protein Serine/Threonine Kinase Signaling Pathway (GO:0090100),1/95,0.3795535332169826,0.4274042234511922,0,0,2.1283043197936813,2.061815304518316,CITED2
817	GO_Biological_Process_2023	Regulation Of Macroautophagy (GO:0016241)	1/96	0.382671	0.429862	0	0	2.10579	2.02279	SESN3																							817,GO_Biological_Process_2023,Regulation Of Macroautophagy (GO:0016241),1/96,0.3826705658807354,0.4298619299270776,0,0,2.105794790005316,2.022786046627892,SESN3
818	GO_Biological_Process_2023	Positive Regulation Of Supramolecular Fiber Organization (GO:1902905)	1/96	0.382671	0.429862	0	0	2.10579	2.02279	CFL2																							818,GO_Biological_Process_2023,Positive Regulation Of Supramolecular Fiber Organization (GO:1902905),1/96,0.3826705658807354,0.4298619299270776,0,0,2.105794790005316,2.022786046627892,CFL2
819	GO_Biological_Process_2023	Regulation Of Defense Response (GO:0031347)	1/97	0.385772	0.43229	0	0	2.08375	1.98479	TMSB4X																							819,GO_Biological_Process_2023,Regulation Of Defense Response (GO:0031347),1/97,0.3857720948428521,0.432290288983464,0,0,2.083754208754209,1.9847936202473104,TMSB4X
820	GO_Biological_Process_2023	Regulation Of Protein Localization (GO:0032880)	1/97	0.385772	0.43229	0	0	2.08375	1.98479	SUMO3																							820,GO_Biological_Process_2023,Regulation Of Protein Localization (GO:0032880),1/97,0.3857720948428521,0.432290288983464,0,0,2.083754208754209,1.9847936202473104,SUMO3
821	GO_Biological_Process_2023	RNA Splicing (GO:0008380)	1/98	0.388858	0.43469	0	0	2.06217	1.9478	MBNL1																							821,GO_Biological_Process_2023,RNA Splicing (GO:0008380),1/98,0.3888581963975129,0.4346895998611323,0,0,2.062168072477351,1.947801335478516,MBNL1
822	GO_Biological_Process_2023	Positive Regulation Of Cold-Induced Thermogenesis (GO:0120162)	1/98	0.388858	0.43469	0	0	2.06217	1.9478	EPAS1																							822,GO_Biological_Process_2023,Positive Regulation Of Cold-Induced Thermogenesis (GO:0120162),1/98,0.3888581963975129,0.4346895998611323,0,0,2.062168072477351,1.947801335478516,EPAS1
823	GO_Biological_Process_2023	Positive Regulation Of Apoptotic Process (GO:0043065)	2/270	0.391913	0.437572	0	0	1.49497	1.40037	ITGA6	MAP3K5																						823,GO_Biological_Process_2023,Positive Regulation Of Apoptotic Process (GO:0043065),2/270,0.3919126384091085,0.4375723632723056,0,0,1.4949741090466038,1.400366653740391,ITGA6	MAP3K5
824	GO_Biological_Process_2023	Chemical Synaptic Transmission (GO:0007268)	2/273	0.397206	0.442945	0	0	1.4782	1.36482	SYPL1	PDE7B																						824,GO_Biological_Process_2023,Chemical Synaptic Transmission (GO:0007268),2/273,0.3972059124148234,0.4429447750565304,0,0,1.4781986595376158,1.3648215048179724,SYPL1	PDE7B
825	GO_Biological_Process_2023	Calcium Ion Homeostasis (GO:0055074)	1/102	0.40105	0.44615	0	0	1.9801	1.80916	SLC30A1																							825,GO_Biological_Process_2023,Calcium Ion Homeostasis (GO:0055074),1/102,0.4010498423953424,0.4461497642124728,0,0,1.98009800980098,1.8091552855878603,SLC30A1
826	GO_Biological_Process_2023	Protein Catabolic Process (GO:0030163)	1/102	0.40105	0.44615	0	0	1.9801	1.80916	DDI2																							826,GO_Biological_Process_2023,Protein Catabolic Process (GO:0030163),1/102,0.4010498423953424,0.4461497642124728,0,0,1.98009800980098,1.8091552855878603,DDI2
827	GO_Biological_Process_2023	Positive Regulation Of Kinase Activity (GO:0033674)	1/104	0.407055	0.451738	0	0	1.94145	1.74499	MAP3K5																							827,GO_Biological_Process_2023,Positive Regulation Of Kinase Activity (GO:0033674),1/104,0.4070550586365517,0.4517378214060646,0,0,1.9414533686378344,1.7449915352070269,MAP3K5
828	GO_Biological_Process_2023	Positive Regulation Of Vasculature Development (GO:1904018)	1/104	0.407055	0.451738	0	0	1.94145	1.74499	ITGB8																							828,GO_Biological_Process_2023,Positive Regulation Of Vasculature Development (GO:1904018),1/104,0.4070550586365517,0.4517378214060646,0,0,1.9414533686378344,1.7449915352070269,ITGB8
829	GO_Biological_Process_2023	Positive Regulation Of Stress-Activated MAPK Cascade (GO:0032874)	1/105	0.410035	0.45286	0	0	1.92269	1.7141	MAP3K5																							829,GO_Biological_Process_2023,Positive Regulation Of Stress-Activated MAPK Cascade (GO:0032874),1/105,0.4100352748474052,0.452860087466522,0,0,1.9226884226884229,1.7140999679223647,MAP3K5
830	GO_Biological_Process_2023	Intrinsic Apoptotic Signaling Pathway (GO:0097193)	1/105	0.410035	0.45286	0	0	1.92269	1.7141	MAP3K5																							830,GO_Biological_Process_2023,Intrinsic Apoptotic Signaling Pathway (GO:0097193),1/105,0.4100352748474052,0.452860087466522,0,0,1.9226884226884229,1.7140999679223647,MAP3K5
831	GO_Biological_Process_2023	Lysosomal Transport (GO:0007041)	1/105	0.410035	0.45286	0	0	1.92269	1.7141	TMEM106B																							831,GO_Biological_Process_2023,Lysosomal Transport (GO:0007041),1/105,0.4100352748474052,0.452860087466522,0,0,1.9226884226884229,1.7140999679223647,TMEM106B
832	GO_Biological_Process_2023	Negative Regulation Of MAPK Cascade (GO:0043409)	1/105	0.410035	0.45286	0	0	1.92269	1.7141	DUSP5																							832,GO_Biological_Process_2023,Negative Regulation Of MAPK Cascade (GO:0043409),1/105,0.4100352748474052,0.452860087466522,0,0,1.9226884226884229,1.7140999679223647,DUSP5
833	GO_Biological_Process_2023	Response To Calcium Ion (GO:0051592)	1/106	0.413001	0.455588	0	0	1.90428	1.68397	MEF2C																							833,GO_Biological_Process_2023,Response To Calcium Ion (GO:0051592),1/106,0.4130006611337857,0.455588259284272,0,0,1.9042809042809044,1.6839671916127796,MEF2C
834	GO_Biological_Process_2023	Central Nervous System Development (GO:0007417)	2/283	0.414697	0.456912	0	0	1.42487	1.25418	PTPRZ1	DDIT4																						834,GO_Biological_Process_2023,Central Nervous System Development (GO:0007417),2/283,0.4146970622204942,0.4569117332249756,0,0,1.4248674558791488,1.254178302841909,PTPRZ1	DDIT4
835	GO_Biological_Process_2023	Negative Regulation Of Translation (GO:0017148)	1/107	0.415951	0.457199	0	0	1.88622	1.65457	CPEB4																							835,GO_Biological_Process_2023,Negative Regulation Of Translation (GO:0017148),1/107,0.4159512905205901,0.4571985511098482,0,0,1.886220697541452,1.654568493195685,CPEB4
836	GO_Biological_Process_2023	Positive Regulation Of Autophagy (GO:0010508)	1/107	0.415951	0.457199	0	0	1.88622	1.65457	SESN3																							836,GO_Biological_Process_2023,Positive Regulation Of Autophagy (GO:0010508),1/107,0.4159512905205901,0.4571985511098482,0,0,1.886220697541452,1.654568493195685,SESN3
837	GO_Biological_Process_2023	Positive Regulation Of DNA Metabolic Process (GO:0051054)	1/108	0.418887	0.459328	0	0	1.8685	1.62588	BCAR3																							837,GO_Biological_Process_2023,Positive Regulation Of DNA Metabolic Process (GO:0051054),1/108,0.4188872357630098,0.4593280773563398,0,0,1.8684980647597471,1.6258801725332537,BCAR3
838	GO_Biological_Process_2023	Positive Regulation Of Metabolic Process (GO:0009893)	1/108	0.418887	0.459328	0	0	1.8685	1.62588	EPAS1																							838,GO_Biological_Process_2023,Positive Regulation Of Metabolic Process (GO:0009893),1/108,0.4188872357630098,0.4593280773563398,0,0,1.8684980647597471,1.6258801725332537,EPAS1
839	GO_Biological_Process_2023	Negative Regulation Of Developmental Process (GO:0051093)	1/109	0.421809	0.460883	0	0	1.8511	1.59788	GREM1																							839,GO_Biological_Process_2023,Negative Regulation Of Developmental Process (GO:0051093),1/109,0.4218085691393649,0.4608834722187835,0,0,1.851103628881407,1.5978794932003777,GREM1
840	GO_Biological_Process_2023	Positive Regulation Of Cysteine-Type Endopeptidase Activity Involved In Apoptotic Process (GO:0043280)	1/109	0.421809	0.460883	0	0	1.8511	1.59788	MAP3K5																							840,GO_Biological_Process_2023,Positive Regulation Of Cysteine-Type Endopeptidase Activity Involved In Apoptotic Process (GO:0043280),1/109,0.4218085691393649,0.4608834722187835,0,0,1.851103628881407,1.5978794932003777,MAP3K5
841	GO_Biological_Process_2023	Regulation Of Wnt Signaling Pathway (GO:0030111)	1/109	0.421809	0.460883	0	0	1.8511	1.59788	ITGA3																							841,GO_Biological_Process_2023,Regulation Of Wnt Signaling Pathway (GO:0030111),1/109,0.4218085691393649,0.4608834722187835,0,0,1.851103628881407,1.5978794932003777,ITGA3
842	GO_Biological_Process_2023	Negative Regulation Of Inflammatory Response (GO:0050728)	1/111	0.427608	0.466113	0	0	1.81726	1.54385	RORA																							842,GO_Biological_Process_2023,Negative Regulation Of Inflammatory Response (GO:0050728),1/111,0.4276076879640406,0.4661126456480063,0,0,1.817263544536272,1.5438546462627225,RORA
843	GO_Biological_Process_2023	T Cell Activation (GO:0042110)	1/111	0.427608	0.466113	0	0	1.81726	1.54385	CD44																							843,GO_Biological_Process_2023,T Cell Activation (GO:0042110),1/111,0.4276076879640406,0.4661126456480063,0,0,1.817263544536272,1.5438546462627225,CD44
844	GO_Biological_Process_2023	Small GTPase Mediated Signal Transduction (GO:0007264)	1/112	0.430486	0.46814	0	0	1.8008	1.51779	CHP1																							844,GO_Biological_Process_2023,Small GTPase Mediated Signal Transduction (GO:0007264),1/112,0.4304856163806702,0.4681403866078211,0,0,1.8008008008008007,1.517789408820894,CHP1
845	GO_Biological_Process_2023	Negative Regulation Of Defense Response (GO:0031348)	1/112	0.430486	0.46814	0	0	1.8008	1.51779	RORA																							845,GO_Biological_Process_2023,Negative Regulation Of Defense Response (GO:0031348),1/112,0.4304856163806702,0.4681403866078211,0,0,1.8008008008008007,1.517789408820894,RORA
846	GO_Biological_Process_2023	Regulation Of Protein Ubiquitination (GO:0031396)	1/113	0.433349	0.470698	0	0	1.78463	1.49233	CHP1																							846,GO_Biological_Process_2023,Regulation Of Protein Ubiquitination (GO:0031396),1/113,0.4333492188372186,0.4706980889377109,0,0,1.7846320346320346,1.492329591518098,CHP1
847	GO_Biological_Process_2023	Regulation Of Cytoskeleton Organization (GO:0051493)	1/114	0.436199	0.471566	0	0	1.76875	1.46746	IQGAP2																							847,GO_Biological_Process_2023,Regulation Of Cytoskeleton Organization (GO:0051493),1/114,0.4361985658337181,0.4715660171175331,0,0,1.768749441315813,1.4674566165007243,IQGAP2
848	GO_Biological_Process_2023	Response To Endoplasmic Reticulum Stress (GO:0034976)	1/114	0.436199	0.471566	0	0	1.76875	1.46746	MAP3K5																							848,GO_Biological_Process_2023,Response To Endoplasmic Reticulum Stress (GO:0034976),1/114,0.4361985658337181,0.4715660171175331,0,0,1.768749441315813,1.4674566165007243,MAP3K5
849	GO_Biological_Process_2023	Regulation Of MAP Kinase Activity (GO:0043405)	1/114	0.436199	0.471566	0	0	1.76875	1.46746	MEF2C																							849,GO_Biological_Process_2023,Regulation Of MAP Kinase Activity (GO:0043405),1/114,0.4361985658337181,0.4715660171175331,0,0,1.768749441315813,1.4674566165007243,MEF2C
850	GO_Biological_Process_2023	Negative Regulation Of Canonical Wnt Signaling Pathway (GO:0090090)	1/114	0.436199	0.471566	0	0	1.76875	1.46746	GREM1																							850,GO_Biological_Process_2023,Negative Regulation Of Canonical Wnt Signaling Pathway (GO:0090090),1/114,0.4361985658337181,0.4715660171175331,0,0,1.768749441315813,1.4674566165007243,GREM1
851	GO_Biological_Process_2023	Regulation Of Intracellular Signal Transduction (GO:1902531)	2/297	0.43876	0.473518	0	0	1.35628	1.11731	TMSB4X	ARHGEF3																						851,GO_Biological_Process_2023,Regulation Of Intracellular Signal Transduction (GO:1902531),2/297,0.4387599969995228,0.4735182057893074,0,0,1.356278104462124,1.1173055905524882,TMSB4X	ARHGEF3
852	GO_Biological_Process_2023	Endoplasmic Reticulum To Golgi Vesicle-Mediated Transport (GO:0006888)	1/115	0.439034	0.473518	0	0	1.75315	1.44315	TMED5																							852,GO_Biological_Process_2023,Endoplasmic Reticulum To Golgi Vesicle-Mediated Transport (GO:0006888),1/115,0.4390337277589992,0.4735182057893074,0,0,1.7531454899875951,1.443152621866488,TMED5
853	GO_Biological_Process_2023	Regulation Of Cell Cycle (GO:0051726)	2/298	0.440459	0.474499	0	0	1.35163	1.10825	CITED2	ADARB1																						853,GO_Biological_Process_2023,Regulation Of Cell Cycle (GO:0051726),2/298,0.4404587277029924,0.4744988635676265,0,0,1.351627137341423,1.1082511710731566,CITED2	ADARB1
854	GO_Biological_Process_2023	Positive Regulation Of Protein Serine/Threonine Kinase Activity (GO:0071902)	1/117	0.444662	0.477908	0	0	1.72274	1.39618	MEF2C																							854,GO_Biological_Process_2023,Positive Regulation Of Protein Serine/Threonine Kinase Activity (GO:0071902),1/117,0.4446617754820939,0.4779075157050542,0,0,1.7227446882619295,1.396183515184437,MEF2C
855	GO_Biological_Process_2023	Protein Processing (GO:0016485)	1/117	0.444662	0.477908	0	0	1.72274	1.39618	DDI2																							855,GO_Biological_Process_2023,Protein Processing (GO:0016485),1/117,0.4446617754820939,0.4779075157050542,0,0,1.7227446882619295,1.396183515184437,DDI2
856	GO_Biological_Process_2023	Regulation Of Small GTPase Mediated Signal Transduction (GO:0051056)	1/118	0.447455	0.479788	0	0	1.70793	1.37349	ARHGEF3																							856,GO_Biological_Process_2023,Regulation Of Small GTPase Mediated Signal Transduction (GO:0051056),1/118,0.4474548000683968,0.4797883637097029,0,0,1.7079340412673747,1.3734859734012153,ARHGEF3
857	GO_Biological_Process_2023	Positive Regulation Of Cell Projection Organization (GO:0031346)	1/118	0.447455	0.479788	0	0	1.70793	1.37349	ITGA6																							857,GO_Biological_Process_2023,Positive Regulation Of Cell Projection Organization (GO:0031346),1/118,0.4474548000683968,0.4797883637097029,0,0,1.7079340412673747,1.3734859734012153,ITGA6
858	GO_Biological_Process_2023	Cellular Response To Tumor Necrosis Factor (GO:0071356)	1/119	0.450234	0.481646	0	0	1.69337	1.35129	TMSB4X																							858,GO_Biological_Process_2023,Cellular Response To Tumor Necrosis Factor (GO:0071356),1/119,0.450233917137087,0.4816455857745582,0,0,1.6933744221879816,1.3512924945163796,TMSB4X
859	GO_Biological_Process_2023	Positive Regulation Of Angiogenesis (GO:0045766)	1/119	0.450234	0.481646	0	0	1.69337	1.35129	ITGB8																							859,GO_Biological_Process_2023,Positive Regulation Of Angiogenesis (GO:0045766),1/119,0.450233917137087,0.4816455857745582,0,0,1.6933744221879816,1.3512924945163796,ITGB8
860	GO_Biological_Process_2023	Cellular Response To Cytokine Stimulus (GO:0071345)	2/308	0.457292	0.488628	0	0	1.30679	1.02248	EGR1	IL13RA1																						860,GO_Biological_Process_2023,Cellular Response To Cytokine Stimulus (GO:0071345),2/308,0.4572919096266198,0.4886278244558539,0,0,1.3067893824196346,1.0224755812740838,EGR1	IL13RA1
861	GO_Biological_Process_2023	Potassium Ion Transport (GO:0006813)	1/122	0.458489	0.488771	0	0	1.65114	1.28759	CHP1																							861,GO_Biological_Process_2023,Potassium Ion Transport (GO:0006813),1/122,0.4584885070164566,0.4887710619410661,0,0,1.6511394941147006,1.2875916896026691,CHP1
862	GO_Biological_Process_2023	Receptor-Mediated Endocytosis (GO:0006898)	1/122	0.458489	0.488771	0	0	1.65114	1.28759	CAV2																							862,GO_Biological_Process_2023,Receptor-Mediated Endocytosis (GO:0006898),1/122,0.4584885070164566,0.4887710619410661,0,0,1.6511394941147006,1.2875916896026691,CAV2
863	GO_Biological_Process_2023	Modulation Of Chemical Synaptic Transmission (GO:0050804)	1/123	0.461213	0.491106	0	0	1.63752	1.26727	MEF2C																							863,GO_Biological_Process_2023,Modulation Of Chemical Synaptic Transmission (GO:0050804),1/123,0.4612126761903752,0.4911060903878996,0,0,1.6375227686703095,1.2672723299658175,MEF2C
864	GO_Biological_Process_2023	Positive Regulation Of Defense Response (GO:0031349)	1/124	0.463923	0.493421	0	0	1.62413	1.24739	MEF2C																							864,GO_Biological_Process_2023,Positive Regulation Of Defense Response (GO:0031349),1/124,0.4639232772068564,0.493421289052379,0,0,1.6241274533957462,1.2473885010387038,MEF2C
865	GO_Biological_Process_2023	Regulation Of Mitotic Cell Cycle (GO:0007346)	1/125	0.46662	0.495717	0	0	1.61095	1.22793	CAV2																							865,GO_Biological_Process_2023,Regulation Of Mitotic Cell Cycle (GO:0007346),1/125,0.4666203770761902,0.4957167978176616,0,0,1.6109481915933528,1.2279279396515803,CAV2
866	GO_Biological_Process_2023	Positive Regulation Of Intracellular Protein Transport (GO:0090316)	1/126	0.469304	0.497993	0	0	1.59798	1.20888	CHP1																							866,GO_Biological_Process_2023,Positive Regulation Of Intracellular Protein Transport (GO:0090316),1/126,0.4693040423241341,0.4979927554073856,0,0,1.597979797979798,1.2088788165174762,CHP1
867	GO_Biological_Process_2023	Regulation Of Response To External Stimulus (GO:0032101)	1/127	0.471974	0.499674	0	0	1.58522	1.19023	TMSB4X																							867,GO_Biological_Process_2023,Regulation Of Response To External Stimulus (GO:0032101),1/127,0.4719743392071369,0.4996736387463361,0,0,1.5852172518839185,1.1902297169988545,TMSB4X
868	GO_Biological_Process_2023	Cytosolic Transport (GO:0016482)	1/127	0.471974	0.499674	0	0	1.58522	1.19023	VAMP3																							868,GO_Biological_Process_2023,Cytosolic Transport (GO:0016482),1/127,0.4719743392071369,0.4996736387463361,0,0,1.5852172518839185,1.1902297169988545,VAMP3
869	GO_Biological_Process_2023	Golgi Organization (GO:0007030)	1/130	0.479906	0.506904	0	0	1.54812	1.13657	TMED5																							869,GO_Biological_Process_2023,Golgi Organization (GO:0007030),1/130,0.4799056771939823,0.5069038151761925,0,0,1.5481168271865946,1.1365742744783855,TMED5
870	GO_Biological_Process_2023	Regulation Of Cell Cycle Process (GO:0010564)	1/130	0.479906	0.506904	0	0	1.54812	1.13657	CAV2																							870,GO_Biological_Process_2023,Regulation Of Cell Cycle Process (GO:0010564),1/130,0.4799056771939823,0.5069038151761925,0,0,1.5481168271865946,1.1365742744783855,CAV2
871	GO_Biological_Process_2023	Synapse Organization (GO:0050808)	1/131	0.482523	0.509084	0	0	1.53613	1.11942	FLRT3																							871,GO_Biological_Process_2023,Synapse Organization (GO:0050808),1/131,0.4825231566060633,0.5090840643091493,0,0,1.5361305361305362,1.119418823893266,FLRT3
872	GO_Biological_Process_2023	Plasma Membrane Bounded Cell Projection Organization (GO:0120036)	1/132	0.485128	0.510661	0	0	1.52433	1.10261	FLRT3																							872,GO_Biological_Process_2023,Plasma Membrane Bounded Cell Projection Organization (GO:0120036),1/132,0.4851275940329752,0.5106606252978686,0,0,1.5243272418844938,1.1026119616962,FLRT3
873	GO_Biological_Process_2023	Epithelial Cell Differentiation (GO:0030855)	1/132	0.485128	0.510661	0	0	1.52433	1.10261	YAP1																							873,GO_Biological_Process_2023,Epithelial Cell Differentiation (GO:0030855),1/132,0.4851275940329752,0.5106606252978686,0,0,1.5243272418844938,1.1026119616962,YAP1
874	GO_Biological_Process_2023	Negative Regulation Of Wnt Signaling Pathway (GO:0030178)	1/140	0.505501	0.531498	0	0	1.43601	0.979656	GREM1																							874,GO_Biological_Process_2023,Negative Regulation Of Wnt Signaling Pathway (GO:0030178),1/140,0.5055012372413341,0.5314984437280312,0,0,1.4360148245040332,0.9796561960455776,GREM1
875	GO_Biological_Process_2023	Positive Regulation Of Transferase Activity (GO:0051347)	1/143	0.512934	0.538698	0	0	1.40546	0.938299	GREM1																							875,GO_Biological_Process_2023,Positive Regulation Of Transferase Activity (GO:0051347),1/143,0.5129338125908852,0.5386976113968202,0,0,1.4054630815194196,0.9382990468495096,GREM1
876	GO_Biological_Process_2023	Regulation Of Cold-Induced Thermogenesis (GO:0120161)	1/146	0.520256	0.544523	0	0	1.37618	0.899241	EPAS1																							876,GO_Biological_Process_2023,Regulation Of Cold-Induced Thermogenesis (GO:0120161),1/146,0.5202557726245733,0.5445225379005774,0,0,1.3761755485893417,0.899240881378034,EPAS1
877	GO_Biological_Process_2023	Negative Regulation Of Response To External Stimulus (GO:0032102)	1/146	0.520256	0.544523	0	0	1.37618	0.899241	RORA																							877,GO_Biological_Process_2023,Negative Regulation Of Response To External Stimulus (GO:0032102),1/146,0.5202557726245733,0.5445225379005774,0,0,1.3761755485893417,0.899240881378034,RORA
878	GO_Biological_Process_2023	Positive Regulation Of Cellular Catabolic Process (GO:0031331)	1/146	0.520256	0.544523	0	0	1.37618	0.899241	ZBTB20																							878,GO_Biological_Process_2023,Positive Regulation Of Cellular Catabolic Process (GO:0031331),1/146,0.5202557726245733,0.5445225379005774,0,0,1.3761755485893417,0.899240881378034,ZBTB20
879	GO_Biological_Process_2023	Defense Response To Symbiont (GO:0140546)	1/148	0.525076	0.548944	0	0	1.35731	0.874398	DDIT4																							879,GO_Biological_Process_2023,Defense Response To Symbiont (GO:0140546),1/148,0.5250764322021929,0.548943542756838,0,0,1.357314643028929,0.874397623216168,DDIT4
880	GO_Biological_Process_2023	protein-RNA Complex Assembly (GO:0022618)	1/150	0.529849	0.553304	0	0	1.33896	0.850458	CELF2																							880,GO_Biological_Process_2023,protein-RNA Complex Assembly (GO:0022618),1/150,0.5298491312613169,0.5533044276508644,0,0,1.3389600705036946,0.8504578563729338,CELF2
881	GO_Biological_Process_2023	Peptidyl-Serine Phosphorylation (GO:0018105)	1/158	0.54847	0.5721	0	0	1.27022	0.762923	HIPK3																							881,GO_Biological_Process_2023,Peptidyl-Serine Phosphorylation (GO:0018105),1/158,0.5484697017864213,0.5720999156955868,0,0,1.270218104613009,0.7629225123606185,HIPK3
882	GO_Biological_Process_2023	Mitochondrion Organization (GO:0007005)	1/162	0.557504	0.580865	0	0	1.23841	0.723584	CAV2																							882,GO_Biological_Process_2023,Mitochondrion Organization (GO:0007005),1/162,0.557504289374834,0.5808651712625676,0,0,1.238408934061108,0.7235838652550021,CAV2
883	GO_Biological_Process_2023	Peptidyl-Serine Modification (GO:0018209)	1/166	0.56636	0.589424	0	0	1.20814	0.68686	HIPK3																							883,GO_Biological_Process_2023,Peptidyl-Serine Modification (GO:0018209),1/166,0.566359876814798,0.5894243061873464,0,0,1.2081420263238445,0.6868596439049133,HIPK3
884	GO_Biological_Process_2023	Negative Regulation Of Cell Population Proliferation (GO:0008285)	2/379	0.567898	0.590357	0	0	1.05684	0.597974	GREM1	ADARB1																						884,GO_Biological_Process_2023,Negative Regulation Of Cell Population Proliferation (GO:0008285),2/379,0.5678982245265137,0.5903574763439464,0,0,1.0568397120121258,0.5979737097847982,GREM1	ADARB1
885	GO_Biological_Process_2023	Regulation Of Cytokine Production (GO:0001817)	1/167	0.568546	0.590364	0	0	1.2008	0.678061	ZBTB20																							885,GO_Biological_Process_2023,Regulation Of Cytokine Production (GO:0001817),1/167,0.5685462179076766,0.5903640185948786,0,0,1.2008032128514057,0.6780607576727649,ZBTB20
886	GO_Biological_Process_2023	Brain Development (GO:0007420)	1/169	0.572886	0.5942	0	0	1.18639	0.660899	DDIT4																							886,GO_Biological_Process_2023,Brain Development (GO:0007420),1/169,0.5728862133976284,0.5941999056660857,0,0,1.1863876863876863,0.6608988084033616,DDIT4
887	GO_Biological_Process_2023	Positive Regulation Of Multicellular Organismal Process (GO:0051240)	2/387	0.579315	0.599516	0	0	1.03446	0.564719	EPAS1	RREB1																						887,GO_Biological_Process_2023,Positive Regulation Of Multicellular Organismal Process (GO:0051240),2/387,0.5793145957208834,0.5995163906994647,0,0,1.0344553405777897,0.5647191071435524,EPAS1	RREB1
888	GO_Biological_Process_2023	Cell-Cell Adhesion Via Plasma-Membrane Adhesion Molecules (GO:0098742)	1/172	0.579315	0.599516	0	0	1.1654	0.6362	FLRT3																							888,GO_Biological_Process_2023,Cell-Cell Adhesion Via Plasma-Membrane Adhesion Molecules (GO:0098742),1/172,0.5793152949258957,0.5995163906994647,0,0,1.1653966566247267,0.6361998227862873,FLRT3
889	GO_Biological_Process_2023	Regulation Of Neuron Projection Development (GO:0010975)	1/174	0.583548	0.602541	0	0	1.15181	0.620396	ITGA6																							889,GO_Biological_Process_2023,Regulation Of Neuron Projection Development (GO:0010975),1/174,0.58354802824362,0.6025411739440295,0,0,1.1518070882232732,0.6203961472877585,ITGA6
890	GO_Biological_Process_2023	Positive Regulation Of Cellular Biosynthetic Process (GO:0031328)	1/174	0.583548	0.602541	0	0	1.15181	0.620396	EGR1																							890,GO_Biological_Process_2023,Positive Regulation Of Cellular Biosynthetic Process (GO:0031328),1/174,0.58354802824362,0.6025411739440295,0,0,1.1518070882232732,0.6203961472877585,EGR1
891	GO_Biological_Process_2023	Positive Regulation Of I-kappaB kinase/NF-kappaB Signaling (GO:0043123)	1/175	0.585649	0.604032	0	0	1.14513	0.612685	CXXC5																							891,GO_Biological_Process_2023,Positive Regulation Of I-kappaB kinase/NF-kappaB Signaling (GO:0043123),1/175,0.5856485564286572,0.6040321434017542,0,0,1.145129455474283,0.6126847989798073,CXXC5
892	GO_Biological_Process_2023	Positive Regulation Of ERK1 And ERK2 Cascade (GO:0070374)	1/179	0.593946	0.611904	0	0	1.11917	0.58305	CD44																							892,GO_Biological_Process_2023,Positive Regulation Of ERK1 And ERK2 Cascade (GO:0070374),1/179,0.5939462924164232,0.611904355009081,0,0,1.1191692202928158,0.5830495378794144,CD44
893	GO_Biological_Process_2023	Defense Response To Virus (GO:0051607)	1/189	0.613978	0.631128	0	0	1.0591	0.516626	DDIT4																							893,GO_Biological_Process_2023,Defense Response To Virus (GO:0051607),1/189,0.6139778143964273,0.6311280326756571,0,0,1.0591016548463357,0.5166260638484753,DDIT4
894	GO_Biological_Process_2023	Endocytosis (GO:0006897)	1/189	0.613978	0.631128	0	0	1.0591	0.516626	REPS2																							894,GO_Biological_Process_2023,Endocytosis (GO:0006897),1/189,0.6139778143964273,0.6311280326756571,0,0,1.0591016548463357,0.5166260638484753,REPS2
895	GO_Biological_Process_2023	Intracellular Monoatomic Cation Homeostasis (GO:0030003)	1/190	0.615926	0.632424	0	0	1.05344	0.510529	SLC30A1																							895,GO_Biological_Process_2023,Intracellular Monoatomic Cation Homeostasis (GO:0030003),1/190,0.6159263323660239,0.6324243591258281,0,0,1.0534444978889423,0.5105286083837139,SLC30A1
896	GO_Biological_Process_2023	Neuron Projection Development (GO:0031175)	1/192	0.619794	0.635686	0	0	1.04231	0.498607	FLRT3																							896,GO_Biological_Process_2023,Neuron Projection Development (GO:0031175),1/192,0.6197942035221659,0.6356863625868368,0,0,1.042307895711037,0.4986065202419767,FLRT3
897	GO_Biological_Process_2023	Endomembrane System Organization (GO:0010256)	1/196	0.627415	0.642786	0	0	1.02072	0.475806	CAV2																							897,GO_Biological_Process_2023,Endomembrane System Organization (GO:0010256),1/196,0.6274146268959372,0.6427855865749023,0,0,1.0207200207200209,0.4758062593684267,CAV2
898	GO_Biological_Process_2023	Phosphorylation (GO:0016310)	2/429	0.63565	0.650499	0	0	0.930698	0.421706	HIPK3	MAP3K5																						898,GO_Biological_Process_2023,Phosphorylation (GO:0016310),2/429,0.6356502122036088,0.6504985486399557,0,0,0.9306982746260096,0.421705761421106,HIPK3	MAP3K5
899	GO_Biological_Process_2023	Defense Response To Bacterium (GO:0042742)	1/204	0.642205	0.656476	0	0	0.980097	0.434034	SLC30A1																							899,GO_Biological_Process_2023,Defense Response To Bacterium (GO:0042742),1/204,0.6422047284719372,0.6564759446602024,0,0,0.9800965318206698,0.4340339206746572,SLC30A1
900	GO_Biological_Process_2023	Regulation Of Angiogenesis (GO:0045765)	1/205	0.644012	0.657593	0	0	0.975243	0.429144	ITGB8																							900,GO_Biological_Process_2023,Regulation Of Angiogenesis (GO:0045765),1/205,0.6440121337651465,0.6575928557868311,0,0,0.975242622301446,0.4291435319722849,ITGB8
901	GO_Biological_Process_2023	Regulation Of Canonical Wnt Signaling Pathway (GO:0060828)	1/207	0.6476	0.660523	0	0	0.965676	0.419569	GREM1																							901,GO_Biological_Process_2023,Regulation Of Canonical Wnt Signaling Pathway (GO:0060828),1/207,0.647599871163211,0.660523150188641,0,0,0.9656761792684124,0.4195691650534423,GREM1
902	GO_Biological_Process_2023	Protein Stabilization (GO:0050821)	1/208	0.64938	0.661606	0	0	0.960962	0.414883	CHP1																							902,GO_Biological_Process_2023,Protein Stabilization (GO:0050821),1/208,0.6493802925715624,0.661605613694172,0,0,0.9609622798028596,0.4148827478019421,CHP1
903	GO_Biological_Process_2023	Proteasomal Protein Catabolic Process (GO:0010498)	1/220	0.670063	0.681923	0	0	0.907753	0.363449	DDI2																							903,GO_Biological_Process_2023,Proteasomal Protein Catabolic Process (GO:0010498),1/220,0.6700631622295644,0.681922687224778,0,0,0.9077533324108666,0.3634492739597634,DDI2
904	GO_Biological_Process_2023	Positive Regulation Of Cell Motility (GO:2000147)	1/221	0.671731	0.682865	0	0	0.903581	0.359532	ITGA6																							904,GO_Biological_Process_2023,Positive Regulation Of Cell Motility (GO:2000147),1/221,0.6717311879104819,0.6828648540084458,0,0,0.9035812672176308,0.3595323084428233,ITGA6
905	GO_Biological_Process_2023	Regulation Of Cell Growth (GO:0001558)	1/227	0.681565	0.692097	0	0	0.879324	0.3371	YAP1																							905,GO_Biological_Process_2023,Regulation Of Cell Growth (GO:0001558),1/227,0.6815654540395655,0.6920973705479032,0,0,0.8793242156074015,0.3371003590491747,YAP1
906	GO_Biological_Process_2023	Apoptotic Process (GO:0006915)	1/228	0.683176	0.692968	0	0	0.875406	0.333532	DDIT4																							906,GO_Biological_Process_2023,Apoptotic Process (GO:0006915),1/228,0.6831758984309778,0.6929678352331858,0,0,0.8754060428069239,0.3335322537698721,DDIT4
907	GO_Biological_Process_2023	Negative Regulation Of Multicellular Organismal Process (GO:0051241)	1/231	0.687959	0.697051	0	0	0.863856	0.323105	MEF2C																							907,GO_Biological_Process_2023,Negative Regulation Of Multicellular Organismal Process (GO:0051241),1/231,0.6879590095762926,0.6970509788658472,0,0,0.8638559508124726,0.323104604801154,MEF2C
908	GO_Biological_Process_2023	Positive Regulation Of Developmental Process (GO:0051094)	1/233	0.691108	0.699471	0	0	0.856322	0.316376	RREB1																							908,GO_Biological_Process_2023,Positive Regulation Of Developmental Process (GO:0051094),1/233,0.6911079624436063,0.6994712051134409,0,0,0.8563218390804598,0.3163760043404945,RREB1
909	GO_Biological_Process_2023	Protein Phosphorylation (GO:0006468)	2/500	0.717356	0.725239	0	0	0.795099	0.264118	HIPK3	MAP3K5																						909,GO_Biological_Process_2023,Protein Phosphorylation (GO:0006468),2/500,0.7173559974425507,0.7252390303814799,0,0,0.7950987623965249,0.2641183334706034,HIPK3	MAP3K5
910	GO_Biological_Process_2023	Negative Regulation Of Signal Transduction (GO:0009968)	1/267	0.740071	0.747383	0	0	0.745576	0.224425	LEPROTL1																							910,GO_Biological_Process_2023,Negative Regulation Of Signal Transduction (GO:0009968),1/267,0.74007117960611,0.7473825304474437,0,0,0.745576061365535,0.2244250366238864,LEPROTL1
911	GO_Biological_Process_2023	Plasma Membrane Bounded Cell Projection Assembly (GO:0120031)	1/275	0.750426	0.757008	0	0	0.723512	0.207731	RAP2A																							911,GO_Biological_Process_2023,Plasma Membrane Bounded Cell Projection Assembly (GO:0120031),1/275,0.7504257332877455,0.7570084151586907,0,0,0.723512497235125,0.2077309933648587,RAP2A
912	GO_Biological_Process_2023	Negative Regulation Of Cellular Process (GO:0048523)	2/537	0.753559	0.759336	0	0	0.738699	0.209014	ADARB1	VAMP3																						912,GO_Biological_Process_2023,Negative Regulation Of Cellular Process (GO:0048523),2/537,0.7535585307959611,0.7593360879871679,0,0,0.738699218004959,0.2090138987492272,ADARB1	VAMP3
913	GO_Biological_Process_2023	Monoatomic Cation Transmembrane Transport (GO:0098655)	1/281	0.757923	0.762898	0	0	0.707792	0.196182	SLC30A1																							913,GO_Biological_Process_2023,Monoatomic Cation Transmembrane Transport (GO:0098655),1/281,0.7579226692154171,0.7628980915516232,0,0,0.7077922077922078,0.196181539398202,SLC30A1
914	GO_Biological_Process_2023	Inorganic Cation Transmembrane Transport (GO:0098662)	1/284	0.761587	0.765749	0	0	0.700182	0.190695	SLC30A1																							914,GO_Biological_Process_2023,Inorganic Cation Transmembrane Transport (GO:0098662),1/284,0.7615870908484772,0.7657487689405453,0,0,0.7001820323375094,0.1906950986258781,SLC30A1
915	GO_Biological_Process_2023	DNA Metabolic Process (GO:0006259)	1/288	0.766388	0.769734	0	0	0.690283	0.183662	PURA																							915,GO_Biological_Process_2023,DNA Metabolic Process (GO:0006259),1/288,0.7663876903684957,0.769734361505476,0,0,0.6902826171118854,0.1836615038360822,PURA
916	GO_Biological_Process_2023	Proteolysis (GO:0006508)	1/330	0.811362	0.814016	0	0	0.600872	0.125607	DDI2																							916,GO_Biological_Process_2023,Proteolysis (GO:0006508),1/330,0.8113617727294461,0.8140161732945369,0,0,0.6008719412974732,0.1256070169226564,DDI2
917	GO_Biological_Process_2023	Protein Modification By Small Protein Conjugation (GO:0032446)	1/364	0.841399	0.843232	0	0	0.543646	0.093882	SUMO3																							917,GO_Biological_Process_2023,Protein Modification By Small Protein Conjugation (GO:0032446),1/364,0.8413986443361361,0.8432317568510296,0,0,0.5436458246375602,0.0938820447069887,SUMO3
918	GO_Biological_Process_2023	DNA Damage Response (GO:0006974)	1/384	0.856802	0.857734	0	0	0.51473	0.0795509	YAP1																							918,GO_Biological_Process_2023,DNA Damage Response (GO:0006974),1/384,0.8568015435265478,0.85773386294279,0,0,0.5147295408392014,0.0795509143679762,YAP1
919	GO_Biological_Process_2023	Organelle Organization (GO:0006996)	1/418	0.879661	0.879661	0	0	0.471938	0.0605114	CAV2																							919,GO_Biological_Process_2023,Organelle Organization (GO:0006996),1/418,0.8796606214600934,0.8796606214600934,0,0,0.4719376014340043,0.0605114160819505,CAV2
[truncated: 6 more columns]

## Sheet: Supplementary Table_3
Protein-protein analysis: analysis of network
	Average Betweenness Centrality	Average Closeness Centrality	Average Degree	Average Eigenvector Centrality	Average Path Length	Clustering Coefficient	Graph Density	Number of Connected Components	Number of Edges	Number of Nodes
TargetScan8.0__upregulated miR-199-3p.Human.predicted_targets	0.0469093	0.26777	3.56923	0.0749595	3.95529	0.276715	0.0557692	1	116	65
Random Graph	0.0375153	0.102329	1.84615	0.0633169		0.0235897	0.0288462	13	60	65

## Sheet: Suypplementary Table_4 
Patient	Gender	Age at time of diagnosis (months)	Timing at surgery	INRG stage	Risk	MYCN status	Genomic profile	INPC	Survival data
T1	F	25	DG	L1	LR	not-MNA	NA	FH	NED
T2	F	47	DG	L1	LR	not-MNA	NCA	FH	NED
T3	M	0	DG	L1	LR	not-MNA	SCA	FH	NED
T4	M	2	DG	L1	LR	not-MNA	NA	FH	NED
T5	F	8	DG	L2	LR	not-MNA	NCA	FH	NED
T6	M	22	DG	M	HR	MNA	SCA	UH	AWD
T7	M	11	DG	M	HR	MNA	SCA	UH	NED
T8	F	47	After CT	M	HR	not-MNA	NA	UH	AWD
T9	F	29	After CT	M	HR	not-MNA	NCA	NA	AWD
T10	M	14	After CT	M	HR	MNA	SCA	UH	NED
T: tissue; F: female; M: male; ; INRG: International Neuroblastoma Risk Group [Monclair, J Clin Oncol2009, 27:298-303]; LR: low risk; IL: intermediate risk; HR: high risk; DG: at diagnosis; after CT: after chemotherapy; MNA: MYCN amplified; not-MNA: MYCN not- amplified; NA: not available; NCA: Numeric Chromosomal Abnormalities; SCA: Segmental Chromosomal Abnormalities; FH: favourable histology; U…

## Sheet: Supplementary Table_5 
Patient	Gender	Age at time of diagnosis (months)	INRG stage	Risk	MYCN status	Genomic profile	INPC	Survival data
Pt 1	F	2	MS	MS	not-MNA	NCA	UH	AWD
Pt 2	F	13	MS	MS	not-MNA	NCA	FH	AWD
Pt 3	F	2	MS	MS	not-MNA	NA	FH	NED
Pt 4	F	3	MS	MS	Gain	SCA	FH	NED
Pt 5	F	4	MS	MS	not-MNA	NCA	UH	AWD
Pt 6	F	2	MS	MS	MNA	NA	UH	NED
Pt 7	F	47	L1	LR	not-MNA	NCA	FH	NED
Pt 8	M	48	L1 INSS1	IR	MNA	NA	UH	NED
Pt 9	M	51	L2	IR	not-MNA	SCA	UH	NED
Pt 10	M	7	L2	LR	not-MNA	NCA	FH	AWD
Pt 11	M	2	L2	LR	not-MNA	NCA	FH	AWD
Pt 12	F	11	L2	LR	not-MNA	NCA	FH	AWD
Pt 13	F	16	L2	LR	not-MNA	NCA	FH	AWD
Pt 14	M	5	L2	LR	not-MNA	NCA	FH	NED
Pt 15	M	12	L2	LR	not-MNA	NA	FH	AWD
Pt 16	F	19	L2	IR	not-MNA	NA	UH	AWD
Pt 17	M	7	L2	LR	not-MNA	NCA	UH	AWD
Pt 18	M	34	M	HR	MNA	SCA	FH	NED
Pt 19	F	58	M	HR	not-MNA	NA	UH	AWD
Pt 20	M	8	M	HR	not-MNA	SCA	UH	AWD
Pt 21	M	41	M	HR	Gain	SCA	FH	NED
Pt 22	M	55	M	HR	not-MNA	SCA	UH	AWD
Pt 23	F	17	M	HR	MNA	NCA	UH	DOD
Pt 24	F	28	M	HR	MNA	NA	UH	NED
Pt 25	M	65	M	HR	not-MNA	SCA	UH	AWD
Pt 26	M	41	M	HR	MNA	SCA	UH	AWD
Pt 27	M	60	M	HR	MNA	NA	UH	AWD
Pt 28	M	28	M	HR	not-MNA	SCA	NE	NED
Pt 29	F	42	M	HR	not-MNA	NA	UH	NED
Pt 30	F	29	M	HR	not-MNA	NCA	UH	AWD
Pt 31	F	62	M	HR	Gain	SCA	UH	DOD
Pt 32	M	30	M	HR	not-MNA	SCA	UH	NED
Pt 33	M	197	M	HR	not-MNA	SCA	UH	NA
Pt 34	F	11	M	HR	not-MNA	SCA	FH	NED
Pt 35	M	34	M	HR	MNA	SCA	UH	NED
Pt 36	M	37	M	HR	Gain	SCA	NE	AWD
Pt 37	F	47	M	HR	not-MNA	NA	UH	AWD
Pt 38	F	180	M	HR	not-MNA	NA	UH	DOD
Pt 39	M	60	M	HR	not-MNA	NA	UH	AWD
Pt 40	M	21	M	HR	MNA	SCA	UH	DOD
Pt 41	F	31	M	HR	Gain	NA	UH	DOD
Pt 42	M	105	M	HR	MNA	NA	UH	NED
Pt 43	M	77	M	HR	MNA	NA	UH	DOD
Pt 44	F	39	M	HR	not-MNA	SCA	UH	AWD
Pt 45	F	49	M	HR	not-MNA	NA	UH	AWD
Pt 46	M	11	M	HR	MNA	SCA	UH	NED
Pt: patient; F: female; M: male; INRG: International Neuroblastoma Risk Group [Monclair, J Clin Oncol2009, 27:298-303]; LR: low risk; IL: intermediate risk; HR: high risk; MNA: MYCN amplified; not-MNA: MYCN not- amplified; NA: not available; NCA: Numeric Chromosomal Abnormalities; SCA: Segmental Chromosomal Abnormalities; FH: favourable histology; UH: unfavourable histology according to the Shima…
